# Supplementary material for: Measuring Predictability of Autonomous Network Transitions into Bursting Dynamics
Source: PLoS One. 2015 Apr 9;10(4):e0122225. doi: 10.1371/journal.pone.0122225 (PMC4391948; doi:10.1371/journal.pone.0122225)
Supplement: S1 Dataset — Excitatory only network, Pe = 0, neurons receive no noise, and their external current is taken from a uniform distribution of Ieext = 0.95–1.15. (XLS) [file pone.0122225.s001.xls]

## Sheet: Sheet1
192	35
194	10
194	31
194	124
195	30
195	122
195	125
195	127
196	32
196	33
196	38
196	43
196	120
197	27
197	29
197	34
197	36
197	118
197	121
197	123
197	126
197	129
198	28
198	37
198	39
198	40
198	59
198	94
198	114
198	117
198	119
198	128
198	130
199	7
199	12
199	23
199	25
199	26
199	41
199	42
199	112
199	116
199	131
199	132
199	133
200	8
200	9
200	11
200	14
200	44
200	46
200	62
200	92
200	95
200	111
200	115
201	6
201	13
201	24
201	45
201	47
201	90
201	96
201	110
201	113
201	136
201	146
202	5
202	15
202	17
202	22
202	49
202	55
202	61
202	63
202	91
202	93
202	134
202	135
202	142
202	149
203	4
203	16
203	18
203	19
203	20
203	21
203	48
203	51
203	58
203	60
203	89
203	97
203	98
203	107
203	108
203	109
203	137
203	138
203	148
204	1
204	2
204	3
204	50
204	52
204	56
204	57
204	64
204	65
204	88
204	99
204	100
204	106
204	139
204	140
204	141
204	145
205	53
205	54
205	66
205	67
205	87
205	101
205	102
205	103
205	105
205	143
205	144
205	147
205	150
205	178
206	68
206	70
206	84
206	85
206	86
206	104
206	151
206	152
206	198
206	200
207	69
207	71
207	153
207	195
207	199
208	72
208	82
208	83
208	154
208	179
208	194
208	197
209	73
209	80
209	81
209	155
209	177
209	192
209	196
210	74
210	76
210	77
210	156
210	157
210	175
210	176
210	180
210	181
210	182
210	186
210	190
210	191
210	193
211	75
211	78
211	79
211	172
211	173
211	174
211	183
211	185
211	188
211	189
212	158
212	159
212	184
212	187
213	160
213	169
213	170
213	171
214	161
214	162
214	167
215	163
215	166
215	168
216	164
216	165
383	10
389	12
390	7
390	8
390	9
390	35
391	6
391	11
391	13
391	14
392	31
393	5
393	15
394	4
394	16
394	17
394	30
394	32
395	3
395	18
395	33
395	34
395	36
395	38
396	1
396	2
396	27
396	29
396	37
397	19
397	28
397	39
398	20
398	23
398	25
398	26
398	40
398	43
398	124
398	200
399	21
399	22
399	41
399	122
399	125
399	127
399	198
399	199
400	24
400	42
400	120
400	197
401	44
401	118
401	121
401	123
401	126
401	129
401	195
402	45
402	46
402	117
402	119
402	128
402	130
402	194
402	196
403	47
403	59
403	114
403	131
403	132
403	193
404	48
404	49
404	112
404	115
404	116
404	133
404	191
404	192
405	51
405	111
405	113
405	190
406	50
406	52
406	62
406	94
406	110
406	134
406	135
406	136
406	189
407	55
407	109
407	186
407	188
408	53
408	54
408	58
408	60
408	61
408	63
408	92
408	107
408	108
408	137
408	138
408	185
408	187
409	56
409	57
409	90
409	95
409	106
410	64
410	65
410	91
410	93
410	96
410	105
410	139
410	140
410	142
410	183
411	89
411	98
411	103
411	104
411	141
411	146
411	182
411	184
412	66
412	67
412	97
412	99
412	100
412	101
412	102
412	178
412	181
413	68
413	70
413	87
413	88
413	143
413	144
413	145
413	149
413	179
413	180
414	69
414	71
414	85
414	86
414	148
414	177
415	72
415	84
415	147
416	83
416	150
416	175
416	176
417	73
417	80
417	82
417	151
417	152
417	173
417	174
418	74
418	76
418	81
418	153
418	172
419	75
419	77
419	79
419	154
419	171
420	78
420	155
420	169
420	170
421	156
421	157
421	167
422	166
422	168
423	158
423	159
423	165
424	160
424	162
424	164
425	161
425	163
546	10
555	7
555	12
556	8
556	9
557	6
557	11
557	13
557	14
559	5
559	15
560	4
560	16
560	17
561	3
562	2
562	18
563	1
563	19
565	20
565	200
566	21
566	199
567	22
567	23
567	198
568	197
569	195
570	24
570	25
570	196
571	194
572	26
572	27
572	193
573	192
574	28
574	29
574	30
574	191
575	31
575	190
576	32
576	35
577	33
577	189
578	34
578	188
579	36
579	186
580	38
580	185
580	187
581	37
582	39
583	40
583	183
583	184
584	41
584	43
584	182
585	42
585	181
586	44
587	45
587	178
587	179
587	180
588	46
589	47
589	177
590	48
590	49
591	51
591	175
591	176
592	50
593	52
593	173
593	174
594	53
594	172
595	54
595	55
596	171
597	56
597	59
597	169
597	170
598	57
599	58
599	167
599	168
600	60
600	62
600	166
601	61
602	63
602	124
602	165
603	122
603	125
603	127
603	164
604	64
604	65
604	120
604	163
605	118
605	121
605	123
605	126
605	129
605	162
606	66
606	67
606	117
606	119
606	128
606	130
606	161
607	68
607	114
607	131
607	132
607	160
608	69
608	70
608	112
608	115
608	116
608	133
608	159
609	71
609	111
609	113
609	158
610	72
610	110
610	134
610	135
610	136
610	157
611	109
612	73
612	94
612	107
612	108
612	137
612	138
612	155
612	156
613	74
613	106
613	154
614	75
614	76
614	105
614	139
614	140
614	142
615	10
615	77
615	92
615	95
615	103
615	104
615	141
615	146
615	153
616	90
616	96
616	101
616	102
616	149
616	151
616	152
617	78
617	80
617	91
617	93
617	98
617	99
617	100
617	143
617	144
617	145
617	148
617	150
618	79
618	89
618	97
618	147
619	81
620	82
620	84
620	87
620	88
621	83
621	85
621	86
776	35
778	31
779	30
780	32
780	33
781	27
781	29
781	34
781	36
781	38
782	28
782	37
783	23
783	25
783	26
783	39
784	40
784	43
785	24
785	41
786	21
786	22
786	42
787	19
787	20
787	44
788	17
788	18
788	45
788	46
789	15
789	16
789	47
790	12
790	13
790	14
790	48
790	49
791	10
791	11
791	51
792	7
792	8
792	9
792	50
792	52
793	6
794	5
794	53
794	55
795	1
795	4
795	54
795	59
796	2
796	3
796	56
797	57
797	195
797	198
797	200
798	58
798	62
798	194
798	197
798	199
799	60
799	61
799	186
799	192
799	193
799	196
800	63
800	178
800	190
800	191
801	185
801	188
801	189
802	64
802	65
802	183
802	187
803	179
803	181
803	182
803	184
804	66
804	67
804	177
804	180
805	68
805	70
805	175
805	176
806	69
806	71
806	124
806	172
806	173
806	174
807	72
807	122
807	125
807	127
808	120
808	169
808	170
808	171
809	73
809	118
809	121
809	123
809	126
809	129
809	167
810	74
810	117
810	119
810	128
810	130
810	166
810	168
811	75
811	76
811	114
811	131
811	132
811	165
812	77
812	112
812	115
812	116
812	133
812	164
813	111
813	113
813	162
813	163
814	78
814	80
814	110
814	134
814	135
814	136
815	79
815	109
815	161
816	81
816	107
816	108
816	137
816	138
816	159
816	160
817	82
817	84
817	106
818	83
818	94
818	105
818	139
818	140
818	142
818	157
818	158
819	85
819	103
819	104
819	141
819	146
820	101
820	102
820	155
820	156
821	86
821	87
821	92
821	95
821	100
821	143
821	144
821	145
821	149
821	154
822	88
822	89
822	90
822	96
822	98
822	99
822	148
822	153
823	91
823	93
823	97
823	147
823	150
823	151
823	152
973	35
975	31
977	30
977	32
978	33
978	34
978	36
978	38
979	27
979	29
979	37
980	28
980	39
981	25
981	26
981	40
981	43
982	23
982	41
983	24
983	42
984	22
984	44
985	21
985	45
985	46
986	20
986	47
987	18
987	19
987	48
987	49
988	17
988	51
989	16
989	50
989	52
990	15
991	14
991	53
991	55
992	10
992	12
992	13
992	54
993	11
993	59
994	9
994	56
995	7
995	8
995	57
995	58
996	62
997	5
997	6
997	60
997	61
998	4
998	63
999	1
999	3
1000	2
1000	64
1000	65
1001	200
1002	66
1002	67
1002	198
1002	199
1003	68
1003	70
1003	195
1003	197
1004	69
1004	71
1004	194
1004	196
1005	72
1005	192
1005	193
1006	190
1006	191
1007	73
1007	186
1008	74
1008	188
1008	189
1009	75
1009	76
1009	185
1010	77
1010	124
1010	187
1011	122
1011	125
1011	127
1011	183
1012	78
1012	80
1012	120
1012	182
1012	184
1013	79
1013	118
1013	121
1013	123
1013	126
1013	129
1013	178
1013	181
1014	81
1014	117
1014	119
1014	128
1014	130
1014	179
1014	180
1015	82
1015	84
1015	114
1015	131
1015	132
1015	177
1016	83
1016	112
1016	115
1016	116
1016	133
1017	85
1017	111
1017	113
1017	175
1017	176
1018	110
1018	134
1018	135
1018	136
1018	172
1018	173
1018	174
1019	86
1019	87
1019	109
1020	107
1020	108
1020	137
1020	138
1020	169
1020	170
1020	171
1021	88
1021	89
1021	106
1021	167
1022	90
1022	105
1022	139
1022	140
1022	142
1022	166
1022	168
1023	91
1023	92
1023	94
1023	103
1023	104
1023	141
1023	146
1023	165
1024	93
1024	95
1024	101
1024	102
1024	164
1025	96
1025	100
1025	143
1025	144
1025	145
1025	149
1025	162
1025	163
1026	97
1026	98
1026	99
1026	148
1026	161
1027	147
1027	160
1028	150
1028	159
1029	151
1029	152
1029	157
1029	158
1030	153
1030	154
1031	155
1031	156
1170	35
1172	31
1174	30
1174	32
1175	33
1175	34
1175	36
1175	38
1176	27
1176	29
1176	37
1177	28
1177	39
1178	25
1178	26
1178	40
1178	43
1179	23
1179	41
1180	24
1180	42
1181	22
1181	44
1182	21
1182	45
1182	46
1183	20
1183	47
1184	18
1184	19
1184	48
1184	49
1185	17
1185	51
1186	16
1186	50
1186	52
1187	15
1188	14
1188	53
1188	55
1189	10
1189	12
1189	13
1189	54
1190	11
1190	59
1191	56
1192	8
1192	9
1192	57
1192	58
1193	7
1193	62
1194	6
1194	60
1194	61
1195	5
1195	63
1196	4
1197	1
1197	3
1197	64
1197	65
1198	2
1199	66
1199	67
1200	68
1200	70
1200	200
1201	69
1201	71
1201	198
1201	199
1202	72
1202	197
1203	195
1204	73
1204	194
1204	196
1205	74
1205	192
1205	193
1206	75
1206	76
1206	190
1206	191
1207	77
1208	186
1208	188
1208	189
1209	78
1209	80
1209	185
1210	79
1210	187
1211	81
1211	183
1212	82
1212	84
1212	182
1212	184
1213	83
1213	181
1214	85
1214	124
1214	178
1214	179
1215	122
1215	125
1215	127
1215	180
1216	86
1216	87
1216	120
1216	177
1217	118
1217	121
1217	123
1217	126
1217	129
1218	88
1218	89
1218	117
1218	119
1218	128
1218	130
1218	175
1218	176
1219	90
1219	114
1219	131
1219	132
1219	173
1219	174
1220	91
1220	92
1220	94
1220	112
1220	115
1220	116
1220	133
1220	172
1221	93
1221	95
1221	111
1221	113
1222	96
1222	110
1222	134
1222	135
1222	136
1222	169
1222	170
1222	171
1223	109
1224	97
1224	98
1224	107
1224	108
1224	137
1224	138
1224	167
1224	168
1225	99
1225	100
1225	106
1225	166
1226	101
1226	102
1226	103
1226	105
1226	139
1226	140
1226	142
1226	165
1227	104
1227	141
1227	146
1227	164
1228	162
1228	163
1229	143
1229	144
1229	145
1229	149
1230	148
1230	161
1231	147
1231	159
1231	160
1232	150
1233	151
1233	152
1233	157
1233	158
1234	153
1234	154
1235	155
1235	156
1367	35
1369	31
1371	30
1371	32
1372	33
1372	34
1372	36
1372	38
1373	27
1373	29
1373	37
1374	28
1374	39
1375	25
1375	26
1375	40
1375	43
1376	23
1376	41
1377	24
1377	42
1378	22
1378	44
1379	21
1379	45
1379	46
1380	20
1380	47
1381	18
1381	19
1381	48
1381	49
1382	17
1382	51
1383	16
1383	50
1383	52
1384	15
1385	14
1385	53
1385	55
1386	10
1386	12
1386	13
1386	54
1387	11
1387	59
1388	56
1389	8
1389	9
1389	57
1389	58
1390	7
1390	62
1391	6
1391	60
1391	61
1392	5
1392	63
1393	4
1394	3
1394	64
1394	65
1395	1
1395	2
1396	66
1396	67
1397	68
1397	70
1397	200
1398	69
1398	71
1398	198
1398	199
1399	72
1399	197
1400	195
1401	73
1401	194
1401	196
1402	74
1402	193
1403	75
1403	76
1403	191
1403	192
1404	77
1404	190
1405	189
1406	78
1406	80
1406	186
1406	188
1407	79
1407	185
1407	187
1408	81
1409	82
1409	84
1409	183
1410	83
1410	182
1410	184
1411	85
1411	181
1412	178
1412	179
1413	86
1413	87
1413	180
1414	177
1415	88
1415	89
1416	90
1416	175
1416	176
1417	91
1417	92
1417	94
1417	173
1417	174
1418	93
1418	95
1418	124
1418	172
1419	96
1419	122
1419	125
1419	127
1420	120
1420	169
1420	170
1420	171
1421	97
1421	98
1421	118
1421	121
1421	123
1421	126
1421	129
1422	99
1422	100
1422	117
1422	119
1422	128
1422	130
1422	167
1422	168
1423	101
1423	114
1423	131
1423	132
1423	166
1424	102
1424	103
1424	112
1424	115
1424	116
1424	133
1424	165
1425	111
1425	113
1425	164
1426	104
1426	110
1426	134
1426	135
1426	136
1426	162
1426	163
1427	105
1427	106
1427	107
1427	108
1427	109
1428	137
1428	138
1428	161
1429	159
1429	160
1430	139
1430	140
1430	142
1431	141
1431	146
1431	157
1431	158
1433	143
1433	144
1433	145
1433	149
1433	156
1434	148
1434	154
1434	155
1435	147
1435	153
1436	150
1436	151
1436	152
1564	35
1566	31
1568	30
1568	32
1569	33
1569	34
1569	36
1569	38
1570	27
1570	29
1570	37
1571	28
1571	39
1572	25
1572	26
1572	40
1572	43
1573	23
1573	41
1574	24
1574	42
1575	22
1575	44
1576	21
1576	45
1576	46
1577	20
1577	47
1578	18
1578	19
1578	48
1578	49
1579	17
1579	51
1580	16
1580	50
1580	52
1581	15
1582	14
1582	53
1582	55
1583	10
1583	12
1583	13
1583	54
1584	11
1584	59
1585	56
1586	8
1586	9
1586	57
1586	58
1587	7
1587	62
1588	6
1588	60
1588	61
1589	5
1589	63
1590	4
1591	3
1591	64
1591	65
1592	1
1592	2
1593	66
1593	67
1594	68
1594	70
1594	200
1595	69
1595	71
1595	198
1595	199
1596	72
1596	197
1597	195
1598	73
1598	194
1598	196
1599	74
1599	193
1600	75
1600	76
1600	191
1600	192
1601	77
1601	190
1602	189
1603	78
1603	80
1603	186
1603	188
1604	79
1604	185
1604	187
1605	81
1606	82
1606	84
1606	183
1607	83
1607	184
1608	85
1608	181
1608	182
1609	178
1609	179
1610	86
1610	87
1610	180
1611	177
1612	88
1612	89
1613	90
1613	175
1613	176
1614	91
1614	92
1614	94
1614	173
1614	174
1615	93
1615	95
1615	172
1616	96
1617	169
1617	170
1617	171
1618	97
1618	98
1619	99
1619	100
1619	167
1619	168
1620	101
1620	166
1621	102
1621	103
1621	165
1622	124
1622	164
1623	104
1623	122
1623	125
1623	127
1623	162
1623	163
1624	105
1624	106
1624	120
1625	107
1625	118
1625	121
1625	123
1625	126
1625	129
1625	161
1626	108
1626	117
1626	119
1626	128
1626	130
1626	159
1626	160
1627	109
1627	110
1627	114
1627	131
1627	132
1628	111
1628	112
1628	115
1628	116
1628	133
1628	157
1628	158
1629	113
1630	134
1630	135
1630	136
1630	156
1631	154
1631	155
1632	137
1632	138
1633	153
1634	139
1634	140
1634	142
1634	152
1635	141
1635	146
1635	149
1635	151
1636	148
1636	150
1637	143
1637	144
1637	145
1638	147
1761	35
1763	31
1765	30
1765	32
1766	33
1766	34
1766	36
1766	38
1767	27
1767	29
1767	37
1768	28
1768	39
1769	25
1769	26
1769	40
1769	43
1770	23
1770	41
1771	24
1771	42
1772	22
1772	44
1773	21
1773	45
1773	46
1774	20
1774	47
1775	18
1775	19
1775	48
1775	49
1776	17
1776	51
1777	16
1777	50
1777	52
1778	15
1779	14
1779	53
1779	55
1780	10
1780	12
1780	13
1780	54
1781	11
1781	59
1782	56
1783	8
1783	9
1783	57
1783	58
1784	7
1784	62
1785	6
1785	60
1785	61
1786	5
1786	63
1787	4
1788	3
1788	64
1788	65
1789	1
1789	2
1790	66
1790	67
1791	68
1791	70
1791	200
1792	69
1792	71
1792	198
1792	199
1793	72
1793	197
1794	195
1795	73
1795	194
1795	196
1796	74
1796	193
1797	75
1797	76
1797	191
1797	192
1798	77
1798	190
1799	189
1800	78
1800	80
1800	186
1800	188
1801	79
1801	185
1801	187
1802	81
1803	82
1803	84
1803	183
1804	83
1804	184
1805	85
1805	181
1805	182
1806	178
1806	179
1807	86
1807	87
1807	180
1808	177
1809	88
1809	89
1810	90
1810	175
1810	176
1811	91
1811	92
1811	94
1811	173
1811	174
1812	93
1812	95
1812	172
1813	96
1814	169
1814	170
1814	171
1815	97
1815	98
1816	99
1816	100
1816	167
1816	168
1817	101
1817	166
1818	102
1818	103
1818	165
1819	164
1820	104
1820	162
1820	163
1821	105
1821	106
1822	107
1822	161
1823	108
1823	159
1823	160
1824	109
1824	110
1825	111
1825	112
1825	157
1825	158
1826	114
1826	124
1827	113
1827	122
1827	125
1827	127
1827	156
1828	115
1828	118
1828	120
1828	154
1828	155
1829	116
1829	117
1829	121
1829	123
1829	126
1829	129
1830	119
1830	128
1830	130
1830	153
1831	131
1831	132
1831	152
1832	133
1832	149
1832	151
1833	148
1833	150
1834	134
1834	135
1834	136
1834	146
1835	147
1836	137
1836	138
1836	142
1836	145
1837	139
1837	144
1838	140
1838	141
1838	143
1958	35
1960	31
1962	30
1962	32
1963	33
1963	34
1963	36
1963	38
1964	27
1964	29
1964	37
1965	28
1965	39
1966	25
1966	26
1966	40
1966	43
1967	23
1967	41
1968	24
1968	42
1969	22
1969	44
1970	21
1970	45
1970	46
1971	20
1971	47
1972	18
1972	19
1972	48
1972	49
1973	17
1973	51
1974	16
1974	50
1974	52
1975	15
1976	14
1976	53
1976	55
1977	10
1977	12
1977	13
1977	54
1978	11
1978	59
1979	56
1980	8
1980	9
1980	57
1980	58
1981	7
1981	62
1982	6
1982	60
1982	61
1983	5
1983	63
1984	4
1985	3
1985	64
1985	65
1986	1
1986	2
1987	66
1987	67
1988	68
1988	70
1988	200
1989	69
1989	71
1989	198
1989	199
1990	72
1990	197
1991	195
1992	73
1992	194
1992	196
1993	74
1993	193
1994	75
1994	76
1994	191
1994	192
1995	77
1995	190
1996	189
1997	78
1997	80
1997	186
1997	188
1998	79
1998	185
1998	187
1999	81
2000	82
2000	84
2000	183
2001	83
2001	184
2002	85
2002	181
2002	182
2003	178
2003	179
2004	86
2004	87
2004	180
2005	177
2006	88
2006	89
2007	90
2007	175
2007	176
2008	91
2008	92
2008	94
2008	173
2008	174
2009	93
2009	95
2009	172
2010	96
2011	169
2011	170
2011	171
2012	97
2012	98
2013	99
2013	100
2013	167
2013	168
2014	101
2014	166
2015	102
2015	103
2015	165
2016	164
2017	104
2017	162
2017	163
2018	105
2018	106
2019	107
2019	161
2020	108
2020	159
2020	160
2021	109
2021	110
2022	111
2022	112
2022	157
2022	158
2023	114
2024	113
2024	156
2025	115
2025	154
2025	155
2026	116
2026	117
2026	118
2027	122
2027	153
2028	119
2028	120
2028	124
2028	125
2028	152
2029	121
2029	123
2029	127
2029	149
2029	151
2030	126
2030	148
2030	150
2031	128
2031	129
2031	146
2032	130
2032	131
2032	147
2033	132
2033	133
2033	145
2034	142
2034	144
2035	143
2036	134
2036	135
2036	136
2036	141
2037	138
2037	140
2038	137
[truncated: 28,367 more rows]
