# Supplementary material for: Measuring Predictability of Autonomous Network Transitions into Bursting Dynamics
Source: PLoS One. 2015 Apr 9;10(4):e0122225. doi: 10.1371/journal.pone.0122225 (PMC4391948; doi:10.1371/journal.pone.0122225)
Supplement: S2 Dataset — Excitatory only network, Pe = 0.15, neurons receive no noise, and their external current is taken from a uniform distribution of Ieext = 0.95–1.15. (XLS) [file pone.0122225.s002.xls]

## Sheet: Sheet1
192	53
192	72
193	54
193	56
193	59
193	68
195	42
195	52
195	55
195	57
195	58
195	65
196	51
196	60
196	61
196	62
196	73
196	106
197	48
197	49
197	50
197	63
197	64
197	67
197	69
197	71
197	76
197	128
198	45
198	46
198	47
198	66
198	70
198	74
198	78
198	122
198	153
198	174
199	11
199	37
199	38
199	39
199	41
199	44
199	75
199	77
199	79
199	99
199	102
199	103
199	105
199	123
199	125
199	129
199	149
199	176
200	22
200	25
200	34
200	35
200	36
200	40
200	43
200	80
200	81
200	83
200	101
200	107
200	110
200	118
200	124
200	126
200	127
200	172
200	188
201	7
201	9
201	13
201	23
201	89
201	98
201	100
201	104
201	108
201	109
201	114
201	120
201	121
201	130
201	131
201	140
201	147
201	151
201	166
201	173
201	175
201	179
201	185
201	189
202	5
202	6
202	10
202	14
202	19
202	21
202	24
202	27
202	32
202	86
202	95
202	112
202	113
202	116
202	117
202	119
202	132
202	137
202	143
202	144
202	148
202	150
202	155
202	157
202	164
202	170
202	171
202	181
202	184
202	190
202	191
203	3
203	8
203	15
203	17
203	18
203	20
203	26
203	28
203	29
203	30
203	31
203	33
203	82
203	84
203	88
203	93
203	97
203	111
203	115
203	133
203	134
203	135
203	136
203	139
203	141
203	145
203	146
203	152
203	154
203	156
203	160
203	161
203	162
203	165
203	168
203	169
203	177
203	178
203	180
203	182
203	186
203	187
203	192
203	195
203	200
204	1
204	4
204	12
204	16
204	85
204	87
204	90
204	91
204	96
204	138
204	142
204	158
204	163
204	167
204	183
204	193
204	194
204	197
204	198
205	2
205	92
205	94
205	159
205	196
205	199
356	53
359	54
359	56
361	52
361	55
362	51
362	57
362	59
363	50
363	58
364	48
364	49
365	47
365	60
365	61
367	45
367	62
367	122
368	46
368	63
368	64
368	65
368	106
369	44
370	42
370	67
370	68
371	22
371	43
371	66
371	118
372	37
372	41
372	69
372	72
372	120
372	125
372	140
373	36
373	39
373	71
373	121
373	123
373	124
374	14
374	23
374	38
374	40
374	70
374	103
374	105
374	116
374	119
374	174
375	25
375	35
375	102
375	117
375	128
376	9
376	11
376	18
376	19
376	21
376	24
376	34
376	73
376	76
376	79
376	86
376	98
376	104
376	107
376	110
376	114
376	115
376	126
376	127
376	144
377	20
377	26
377	27
377	74
377	75
377	80
377	81
377	101
377	108
377	109
377	113
377	141
377	143
378	13
378	17
378	32
378	77
378	78
378	83
378	89
378	99
378	100
378	112
378	129
378	136
378	137
378	139
378	147
378	176
378	188
379	6
379	7
379	15
379	16
379	28
379	30
379	90
379	111
379	130
379	131
379	138
379	142
379	172
379	185
380	5
380	10
380	29
380	31
380	33
380	82
380	132
380	135
380	145
380	146
380	148
380	151
380	155
380	173
380	175
380	197
380	200
381	3
381	8
381	12
381	87
381	88
381	93
381	95
381	96
381	97
381	133
381	134
381	149
381	169
381	170
381	180
381	181
381	182
381	184
381	186
381	189
382	84
382	85
382	91
382	92
382	94
382	150
382	153
382	157
382	164
382	165
382	166
382	171
382	177
382	178
382	179
382	187
382	190
382	193
382	195
383	1
383	2
383	4
383	152
383	154
383	161
383	162
383	168
383	183
383	191
383	192
383	194
383	198
383	199
384	156
384	158
384	160
384	163
384	167
384	196
386	159
452	53
459	54
460	56
461	52
464	55
465	57
467	50
467	58
468	51
468	59
469	49
470	48
470	60
471	61
472	47
475	45
475	46
475	62
476	53
476	64
477	63
477	106
478	44
478	65
481	67
482	42
482	66
483	43
483	68
484	41
485	69
489	39
489	70
490	40
490	71
490	72
491	38
491	118
492	37
494	36
494	123
495	122
496	35
496	120
496	174
497	73
497	74
499	34
499	119
499	121
500	75
500	76
500	116
500	117
500	124
500	125
502	22
502	32
502	115
502	126
503	77
503	78
503	98
503	113
503	114
503	127
503	128
504	79
504	80
506	23
506	25
506	30
506	33
506	110
506	112
507	31
507	81
507	99
507	102
507	107
507	129
508	27
508	101
508	105
508	108
508	109
508	111
508	173
509	24
509	26
509	103
509	130
509	131
509	132
509	137
510	19
510	20
510	21
510	28
510	29
510	100
510	104
510	176
511	83
511	169
511	172
512	18
512	82
512	95
512	96
512	133
512	170
512	175
513	17
513	134
514	97
514	106
514	135
514	136
514	145
514	171
515	9
515	16
515	84
515	86
515	166
515	168
515	177
516	15
516	89
516	93
516	149
516	165
516	178
517	11
517	138
517	139
517	141
517	147
517	164
517	167
517	185
517	186
517	200
518	5
518	6
518	13
518	14
518	85
518	91
518	92
518	94
518	140
518	144
518	179
518	188
519	7
519	12
519	88
519	148
519	162
519	174
519	180
519	181
519	183
519	187
520	10
520	54
520	87
520	90
520	142
520	143
520	146
520	161
520	182
520	184
521	3
521	8
521	150
521	157
521	163
521	189
522	2
522	151
522	191
522	197
523	4
523	153
523	155
523	160
523	190
523	195
524	1
524	154
524	158
524	192
524	193
524	199
525	152
525	156
525	196
525	198
526	52
526	159
526	194
527	56
528	53
533	55
535	57
539	58
539	59
541	51
541	60
543	50
543	61
544	49
546	48
546	62
547	118
548	47
548	64
550	46
551	45
552	63
552	65
554	44
555	66
556	54
556	67
557	68
559	42
559	43
560	69
562	41
564	70
565	72
568	39
568	40
569	38
570	37
570	71
573	36
574	74
575	123
576	35
578	122
579	22
579	34
579	120
581	73
583	98
584	32
584	119
586	121
586	124
587	117
588	76
588	116
588	125
589	30
590	33
590	118
591	115
592	114
592	126
593	31
593	79
593	127
594	75
594	77
594	78
594	80
594	113
594	128
596	112
597	137
598	27
599	81
600	53
600	111
600	129
601	23
601	110
601	131
602	29
602	130
603	26
603	52
603	56
604	25
604	109
604	132
605	24
605	28
605	108
605	133
607	107
608	20
608	21
608	83
608	134
609	55
609	135
609	136
610	19
611	22
611	105
611	106
612	17
612	57
612	102
613	18
614	99
614	138
615	101
615	103
615	104
616	16
616	58
616	72
616	100
617	51
617	54
617	59
617	96
617	139
619	15
619	49
619	60
619	61
619	140
620	50
620	141
620	185
621	95
621	97
622	13
622	48
623	47
623	98
623	144
623	188
624	5
624	14
624	93
624	142
624	143
624	186
625	9
625	62
625	82
625	137
625	145
626	94
626	187
627	11
627	46
628	45
628	53
628	64
628	84
628	89
628	147
628	181
628	184
628	189
629	6
629	44
629	92
629	146
629	149
629	182
629	183
630	7
630	10
630	12
630	86
630	90
630	91
630	148
630	180
631	8
631	63
631	123
632	42
632	65
632	68
632	85
632	88
632	190
632	191
633	3
633	43
633	52
633	74
633	87
633	151
633	178
633	200
634	4
634	56
634	66
634	67
634	150
634	179
634	192
635	2
635	155
635	174
635	176
635	177
635	193
636	69
636	153
637	1
637	41
637	70
637	173
637	195
638	122
638	152
638	157
638	175
639	154
639	194
639	199
640	30
640	170
640	171
640	172
640	196
640	197
641	71
641	73
641	120
641	156
641	169
641	198
642	40
642	161
642	168
643	37
643	39
643	158
643	160
643	166
644	38
644	118
644	135
644	165
645	34
645	36
645	162
645	164
645	167
646	72
646	159
646	163
649	32
649	35
650	27
650	76
650	119
650	124
651	116
653	33
653	80
653	117
655	31
655	121
656	79
656	81
656	115
656	125
657	75
657	78
657	114
658	23
658	77
658	128
659	113
659	126
659	127
660	112
662	29
664	26
664	111
665	83
665	123
665	131
667	22
667	28
667	110
667	129
668	24
668	25
671	107
671	108
671	109
672	130
673	132
674	20
674	133
675	21
676	134
677	136
678	137
679	17
680	106
680	122
681	19
682	18
682	105
683	27
683	138
685	30
685	135
686	16
686	102
687	15
687	120
688	104
688	139
689	23
689	98
689	103
690	185
691	53
691	100
691	101
692	118
693	61
693	99
694	13
694	96
695	54
695	55
695	186
696	141
697	5
697	57
697	59
697	140
699	9
699	58
699	60
699	97
699	188
700	49
700	95
701	14
701	51
701	56
702	52
702	144
703	50
703	62
703	142
704	48
704	143
704	187
705	145
705	189
706	47
706	93
706	184
707	11
707	12
707	64
707	183
708	6
708	46
709	45
709	182
710	7
710	22
710	63
710	82
710	89
710	146
710	147
710	181
711	8
711	10
711	44
711	191
712	65
712	180
712	190
713	92
713	148
713	149
714	42
714	43
714	66
714	68
714	74
714	94
715	67
715	91
716	3
716	4
716	90
716	192
716	193
717	86
717	88
717	178
718	41
718	179
719	69
720	70
720	150
720	177
720	200
721	2
721	26
721	72
721	84
721	151
721	195
722	71
722	73
722	85
722	87
723	1
723	40
723	174
723	176
723	194
724	39
724	153
724	155
725	37
725	175
725	196
726	24
726	38
726	199
727	81
727	152
727	197
728	20
728	25
728	173
728	198
729	5
729	34
729	36
729	76
729	154
729	157
730	23
731	80
731	156
731	172
732	27
732	170
733	21
733	30
733	77
733	171
734	28
734	32
734	35
734	78
735	79
735	169
736	31
736	33
736	75
736	83
736	158
736	168
737	29
737	161
738	17
738	22
738	107
738	186
739	160
739	166
740	15
740	18
740	19
740	167
741	53
741	135
741	159
741	164
741	165
741	185
742	162
743	13
743	131
743	137
743	163
745	9
745	16
745	124
746	117
746	128
747	119
747	123
748	116
748	127
748	136
749	61
749	125
749	138
750	115
750	120
750	121
750	126
750	134
751	113
751	114
751	139
752	12
752	112
752	118
752	122
752	129
752	132
752	133
753	111
754	14
754	108
754	130
754	188
755	98
755	110
756	109
758	54
758	141
759	105
759	106
759	187
760	11
760	189
761	96
761	102
761	140
762	100
762	184
763	101
764	104
764	107
764	191
765	89
765	99
765	103
765	183
766	10
767	6
767	7
767	56
767	95
767	142
767	144
768	182
768	190
769	143
769	181
770	8
770	97
770	145
771	52
771	57
771	82
771	193
772	60
772	180
772	185
772	192
773	5
773	55
773	59
773	93
773	186
774	58
774	74
774	146
775	9
775	62
775	147
776	3
776	149
777	4
777	148
778	64
778	178
779	88
779	92
779	195
780	53
781	49
781	91
781	188
782	51
782	61
782	63
782	65
782	90
782	135
782	179
783	13
783	50
783	94
784	194
785	48
785	66
785	86
785	150
785	177
786	2
786	26
786	67
786	200
787	20
787	47
787	68
788	46
788	151
788	176
789	1
789	174
790	22
790	45
790	54
790	85
790	87
790	137
791	23
791	69
791	72
791	89
791	175
792	44
792	70
792	196
792	199
793	24
793	155
794	84
794	153
795	25
795	27
795	42
795	43
795	71
795	197
795	198
796	12
796	30
796	73
796	152
796	173
797	15
797	21
797	81
797	154
798	17
799	41
799	157
799	172
800	18
800	19
801	11
801	37
801	40
801	156
802	28
803	14
803	16
803	38
803	39
803	98
803	170
805	171
806	80
808	34
808	76
808	79
808	169
809	36
809	74
809	77
809	78
809	83
809	168
810	13
810	158
811	10
811	75
813	32
814	29
814	31
814	35
814	82
814	166
814	167
815	7
815	161
816	9
816	33
817	165
818	164
819	159
820	162
821	163
822	6
822	160
823	191
824	8
825	5
825	187
825	189
826	3
828	96
828	100
829	88
829	184
829	193
830	190
831	192
831	195
832	4
832	102
834	99
834	186
835	183
836	56
836	95
836	101
836	182
836	188
836	194
837	181
837	200
838	52
838	185
839	11
839	20
839	98
839	180
840	53
840	93
840	103
841	97
841	104
841	178
842	2
842	105
843	123
844	92
844	106
844	107
845	55
845	60
845	91
846	57
846	137
846	179
846	196
847	89
847	94
848	1
848	22
848	108
848	118
848	139
849	58
849	90
849	135
849	136
849	138
849	199
850	27
850	59
850	86
850	109
850	120
850	134
850	141
850	149
851	114
851	119
851	127
851	177
852	26
852	30
852	54
852	110
852	111
852	117
852	122
852	131
852	176
852	197
852	198
853	61
853	85
853	112
853	115
853	116
853	121
853	133
853	140
854	12
854	23
854	62
854	64
854	113
854	124
854	174
855	81
855	125
855	175
856	24
856	87
856	88
856	126
856	128
856	132
856	145
857	49
857	129
857	142
857	144
858	84
858	130
858	143
859	25
859	63
859	65
859	146
859	147
859	148
859	173
860	50
860	82
861	15
861	21
861	51
861	172
861	195
862	28
862	66
862	68
862	150
863	48
863	67
863	72
864	17
864	79
865	19
865	47
865	151
866	13
866	170
867	18
867	46
867	69
868	9
868	45
868	70
869	10
869	16
869	52
869	73
869	83
870	14
870	20
870	44
870	56
870	168
870	169
871	7
871	71
871	153
871	171
872	37
872	53
872	155
873	42
873	76
873	152
873	154
873	157
874	5
874	43
875	11
875	74
875	80
875	156
876	3
876	6
876	166
877	8
877	41
877	77
878	22
878	38
878	75
878	78
878	123
878	167
879	40
880	36
880	39
880	100
880	158
880	161
880	165
881	34
881	149
882	200
883	191
884	4
884	96
884	164
886	162
886	163
887	32
887	159
887	187
887	193
888	35
889	33
889	160
890	2
890	31
891	29
892	98
892	102
894	30
894	99
894	189
895	184
895	192
895	194
896	27
896	101
896	190
898	188
899	186
901	95
901	183
902	26
902	103
903	97
903	104
903	182
903	185
903	196
904	180
904	181
905	23
905	93
905	105
905	178
906	60
906	195
906	197
907	1
907	199
908	100
908	137
909	24
909	107
909	198
910	106
911	25
911	179
912	28
913	135
914	89
915	92
916	79
916	88
916	91
917	96
917	108
917	177
918	21
918	22
918	86
918	94
918	176
918	191
920	12
920	90
921	109
921	175
922	174
923	20
923	173
925	81
925	85
925	87
925	110
927	82
927	111
927	172
927	193
928	112
929	15
930	19
930	64
930	200
931	18
931	83
931	113
932	84
932	170
933	17
934	145
935	115
936	16
936	27
937	2
937	3
937	13
937	61
937	168
938	62
938	114
938	118
939	116
939	169
939	171
940	23
940	59
940	166
941	65
942	5
942	9
942	14
942	37
942	58
942	117
942	119
942	120
943	11
943	63
944	6
944	7
944	10
944	53
944	55
944	56
944	57
944	167
945	49
945	54
945	60
945	66
945	68
945	80
946	26
946	67
946	107
946	122
946	165
947	52
947	121
948	8
948	24
950	4
950	22
950	50
950	136
951	48
951	51
951	69
951	124
951	134
952	30
952	72
952	93
952	98
953	47
953	64
953	102
953	125
954	45
954	76
954	150
954	187
955	21
955	46
955	138
956	20
956	70
956	78
956	139
956	141
956	146
957	25
957	44
957	77
957	79
957	123
957	126
957	127
957	137
958	34
958	73
958	101
958	128
958	131
958	140
958	144
958	147
958	148
959	36
959	38
959	74
959	75
959	95
959	99
959	132
959	133
959	135
959	142
959	151
960	42
960	71
960	129
960	143
960	149
960	154
960	164
961	43
961	100
961	105
961	153
962	40
962	41
962	130
962	155
962	157
963	39
963	103
964	32
964	106
964	145
964	152
965	104
965	156
965	161
965	163
966	28
966	29
966	96
966	97
967	31
967	162
968	33
968	35
968	108
968	158
969	27
969	37
969	160
970	186
971	159
972	12
972	89
972	178
972	184
973	86
973	88
973	109
974	1
974	183
974	188
975	185
976	189
977	82
977	92
977	110
977	180
977	182
977	190
978	23
978	181
978	197
979	90
979	91
979	112
979	192
980	81
980	107
980	191
980	194
981	26
981	111
981	174
981	199
982	94
982	179
982	195
982	200
983	30
983	113
983	187
983	196
983	198
984	87
984	177
984	193
985	93
985	176
986	15
986	85
986	173
987	2
987	24
987	175
989	3
989	115
989	172
990	98
991	19
992	11
992	22
992	83
993	17
993	18
993	170
994	84
994	118
995	5
995	168
996	13
997	80
997	114
997	166
998	16
998	20
998	21
998	102
998	169
999	25
999	116
999	165
1000	7
1000	9
1000	171
1001	6
1001	27
1002	10
1002	167
1003	14
1003	120
1005	8
1005	117
1006	23
1007	119
1008	4
1008	53
1009	12
1012	122
1016	121
1017	54
1018	56
1019	52
1024	49
1024	55
1024	124
1025	79
1026	57
1027	50
1028	58
1028	101
1029	48
1029	59
1030	51
1030	60
1030	100
1031	61
1031	62
1031	125
1032	47
1033	53
1033	105
1034	45
1034	78
1034	81
1034	99
1034	123
1035	46
1035	64
1035	65
1035	95
1035	103
1036	63
1037	66
1037	68
1037	76
1037	96
1037	106
1037	137
1038	44
1038	67
1038	77
1038	104
1039	97
1039	98
1039	118
1040	89
1040	127
1041	43
1042	69
1042	102
1042	126
1043	74
1043	86
1043	107
1043	108
1044	36
1044	42
1044	72
1045	120
1045	128
1045	136
1046	41
1046	70
1046	73
1046	80
1046	93
1046	109
1046	135
1047	34
1047	71
1047	88
1047	134
1048	37
1048	38
1048	82
1048	92
1048	129
1049	39
1049	40
1049	75
1049	110
1049	164
1050	26
1050	111
1050	131
1051	90
1051	91
1051	112
1051	122
1051	130
1051	132
1051	138
1052	28
1052	94
1052	113
1052	133
1054	24
1054	87
1054	115
1054	124
1054	139
1055	1
1055	22
1055	32
1055	35
1055	79
1055	116
1055	140
1055	174
1056	30
1057	29
1057	85
1057	141
1057	145
1057	200
1058	25
1058	27
1058	31
1058	54
1058	114
1058	162
1059	23
1059	33
1059	83
1059	144
1060	15
1060	84
1060	117
1060	142
1060	161
1061	2
1061	143
1061	163
[truncated: 63,536 more rows]
