# Supplementary material for: Measuring Predictability of Autonomous Network Transitions into Bursting Dynamics
Source: PLoS One. 2015 Apr 9;10(4):e0122225. doi: 10.1371/journal.pone.0122225 (PMC4391948; doi:10.1371/journal.pone.0122225)
Supplement: S4 Dataset — Excitatory only network, Pe = 1, neurons receive no noise, and their external current is taken from a uniform distribution of Ieext = 0.95–1.15. (XLS) [file pone.0122225.s004.xls]

## Sheet: Sheet1
196	134
196	164
198	105
198	200
199	4
199	10
199	24
199	59
199	64
199	126
199	141
199	154
200	7
200	19
200	73
200	74
200	90
200	95
200	108
200	136
200	152
200	162
200	169
200	182
201	5
201	6
201	43
201	47
201	49
201	57
201	67
201	71
201	72
201	75
201	79
201	80
201	102
201	111
201	112
201	114
201	117
201	127
201	159
201	167
201	181
202	1
202	2
202	34
202	41
202	48
202	51
202	52
202	62
202	63
202	69
202	78
202	87
202	97
202	104
202	106
202	109
202	110
202	125
202	142
202	145
202	150
202	158
202	168
202	176
202	185
202	189
202	192
202	193
203	3
203	8
203	13
203	15
203	16
203	23
203	27
203	28
203	29
203	31
203	45
203	46
203	53
203	55
203	58
203	65
203	70
203	81
203	84
203	86
203	93
203	94
203	113
203	116
203	118
203	123
203	129
203	130
203	131
203	132
203	135
203	138
203	140
203	143
203	146
203	151
203	160
203	166
203	170
203	172
203	174
203	179
203	183
203	184
203	187
203	190
204	12
204	14
204	17
204	18
204	20
204	22
204	25
204	30
204	35
204	36
204	37
204	38
204	39
204	40
204	44
204	50
204	54
204	56
204	60
204	68
204	76
204	77
204	83
204	88
204	89
204	91
204	92
204	101
204	115
204	119
204	120
204	128
204	137
204	139
204	148
204	149
204	163
204	173
204	175
204	177
204	180
204	194
204	195
204	198
204	199
205	11
205	21
205	32
205	33
205	61
205	66
205	82
205	85
205	96
205	98
205	100
205	103
205	121
205	122
205	124
205	133
205	144
205	147
205	153
205	155
205	156
205	157
205	161
205	171
205	178
205	188
205	196
205	197
206	9
206	26
206	42
206	99
206	107
206	165
206	191
207	186
347	164
352	200
355	4
355	64
356	90
356	141
357	73
358	19
358	108
359	117
359	181
360	10
360	57
360	126
360	136
360	152
361	159
362	1
362	49
362	102
362	142
362	167
363	24
363	48
363	80
363	87
363	97
363	114
363	158
363	179
363	192
363	193
364	5
364	46
364	79
364	95
364	104
364	127
364	130
364	150
364	162
364	172
364	182
365	55
365	63
365	75
365	112
365	118
365	119
365	123
365	135
365	151
365	173
365	174
366	2
366	6
366	7
366	13
366	22
366	28
366	31
366	53
366	56
366	62
366	67
366	69
366	78
366	81
366	91
366	94
366	105
366	106
366	137
366	143
366	145
366	146
366	160
366	166
367	8
367	29
367	34
367	35
367	45
367	50
367	51
367	65
367	72
367	84
367	86
367	93
367	111
367	116
367	125
367	129
367	132
367	134
367	140
367	148
367	154
367	161
367	176
367	185
367	190
367	194
368	3
368	15
368	16
368	23
368	27
368	30
368	36
368	38
368	39
368	43
368	44
368	47
368	52
368	54
368	58
368	59
368	82
368	83
368	103
368	109
368	120
368	131
368	153
368	156
368	163
368	175
368	177
368	180
368	184
368	187
368	189
368	198
369	12
369	14
369	17
369	20
369	25
369	33
369	37
369	41
369	66
369	70
369	71
369	74
369	76
369	77
369	88
369	89
369	92
369	96
369	99
369	107
369	110
369	113
369	115
369	124
369	128
369	138
369	144
369	147
369	149
369	155
369	157
369	168
369	169
369	170
369	195
369	196
369	197
369	199
370	11
370	18
370	21
370	26
370	40
370	61
370	68
370	85
370	98
370	100
370	101
370	122
370	133
370	139
370	165
370	171
370	188
371	9
371	32
371	42
371	60
371	178
371	183
371	186
372	121
372	164
372	191
374	64
375	90
375	141
376	4
376	200
384	117
439	73
448	181
449	108
456	126
461	136
465	49
467	97
471	19
472	167
475	75
476	81
476	145
476	159
477	10
478	152
479	123
480	63
480	158
481	1
481	57
481	95
482	5
482	80
483	24
483	62
484	2
484	13
484	193
485	77
485	78
485	112
485	116
485	135
486	30
486	87
486	114
487	102
487	109
487	162
487	182
488	35
488	51
488	64
488	79
488	106
488	129
488	141
488	143
488	164
488	190
488	195
489	4
489	58
489	117
489	140
489	142
489	151
489	172
489	194
490	28
490	34
490	47
490	48
490	53
490	54
490	67
490	72
490	83
490	91
490	104
490	132
490	150
490	163
490	192
491	23
491	90
491	94
491	111
491	127
491	166
491	174
491	184
492	8
492	27
492	38
492	41
492	43
492	45
492	85
492	92
492	119
492	120
492	131
492	134
492	148
492	154
492	161
492	170
492	176
492	181
492	187
492	199
492	200
493	6
493	16
493	22
493	25
493	31
493	39
493	46
493	52
493	59
493	65
493	69
493	71
493	73
493	86
493	88
493	93
493	105
493	110
493	113
493	118
493	137
493	146
493	147
493	175
493	179
493	185
493	198
494	3
494	12
494	14
494	15
494	29
494	50
494	55
494	56
494	76
494	84
494	89
494	101
494	103
494	130
494	144
494	155
494	157
494	160
494	173
494	180
495	7
495	11
495	17
495	18
495	20
495	33
495	36
495	40
495	61
495	70
495	74
495	96
495	99
495	122
495	124
495	125
495	128
495	138
495	139
495	149
495	153
495	156
495	165
495	168
495	171
495	189
496	9
496	21
496	26
496	37
496	44
496	66
496	82
496	98
496	100
496	107
496	115
496	133
496	167
496	169
496	177
496	188
496	197
497	10
497	32
497	68
497	178
497	183
497	196
498	42
498	97
498	121
499	60
499	75
499	108
499	126
499	152
499	159
499	186
499	191
500	1
500	136
501	19
501	57
501	63
502	49
503	80
503	158
504	95
504	123
504	145
505	5
506	24
507	81
509	112
510	62
511	13
513	135
520	116
582	109
583	78
588	182
589	172
591	102
592	87
594	163
595	141
598	114
599	117
599	164
600	132
601	181
601	199
603	10
603	162
604	4
604	64
604	67
605	200
606	90
608	73
608	192
608	193
609	2
609	8
609	46
609	88
610	24
610	54
610	58
610	106
611	112
611	119
611	126
611	142
611	159
612	1
612	23
612	49
612	51
612	57
612	79
612	136
612	143
612	150
612	152
612	167
612	170
613	19
613	22
613	72
613	86
613	93
613	104
613	108
613	140
614	35
614	41
614	43
614	48
614	53
614	56
614	77
614	84
614	95
614	97
614	127
614	134
614	151
614	158
614	161
614	174
614	184
615	6
615	7
615	28
615	34
615	38
615	45
615	52
615	62
615	63
615	65
615	69
615	91
615	92
615	105
615	129
615	137
615	148
615	166
615	171
615	173
615	175
615	176
615	190
616	13
616	27
616	29
616	30
616	31
616	47
616	50
616	55
616	71
616	80
616	111
616	113
616	115
616	135
616	185
616	194
617	15
617	16
617	39
617	59
617	70
617	75
617	81
617	83
617	85
617	89
617	94
617	103
617	120
617	122
617	125
617	130
617	131
617	139
617	160
617	178
617	179
617	180
617	187
618	3
618	17
618	25
618	33
618	37
618	61
618	66
618	76
618	96
618	99
618	101
618	118
618	123
618	144
618	146
618	149
618	155
618	156
618	188
618	189
618	198
619	5
619	12
619	14
619	18
619	20
619	36
619	40
619	74
619	82
619	98
619	110
619	128
619	133
619	145
619	147
619	153
619	154
619	157
619	168
619	169
619	177
619	182
619	195
620	9
620	11
620	21
620	26
620	42
620	44
620	109
620	116
620	121
620	124
620	138
620	196
621	68
621	78
621	100
621	107
621	141
621	165
621	172
621	183
621	191
621	197
622	10
622	32
622	87
622	102
623	60
623	64
623	164
623	186
624	114
624	117
624	132
625	162
625	181
626	4
626	90
626	200
628	67
628	199
629	163
637	88
673	8
675	73
714	112
721	142
742	126
743	167
744	63
745	49
746	54
747	1
748	24
749	13
749	192
749	193
750	95
751	105
751	134
751	143
751	190
752	77
752	129
752	151
752	166
753	106
753	114
753	158
754	6
754	64
754	111
754	116
754	181
755	2
755	27
755	43
755	58
755	72
755	131
755	152
755	162
755	164
756	29
756	45
756	46
756	48
756	52
756	57
756	69
756	71
756	78
756	81
756	109
756	125
756	136
756	138
756	150
756	159
756	182
757	3
757	10
757	19
757	34
757	41
757	47
757	62
757	65
757	79
757	90
757	94
757	120
757	135
757	141
757	185
758	4
758	39
758	51
758	53
758	74
758	76
758	97
758	102
758	104
758	108
758	115
758	127
758	148
758	172
758	176
758	184
758	187
759	7
759	12
759	16
759	18
759	22
759	23
759	28
759	30
759	50
759	59
759	67
759	80
759	84
759	86
759	87
759	89
759	91
759	92
759	101
759	110
759	113
759	117
759	119
759	122
759	124
759	140
759	146
759	170
759	174
759	175
759	180
759	194
760	5
760	9
760	11
760	15
760	25
760	31
760	37
760	70
760	75
760	93
760	100
760	103
760	118
760	123
760	128
760	130
760	132
760	133
760	137
760	139
760	144
760	145
760	149
760	156
760	160
760	161
760	163
760	168
760	169
760	173
760	179
760	198
760	200
761	8
761	17
761	20
761	35
761	38
761	40
761	55
761	56
761	66
761	68
761	83
761	85
761	96
761	99
761	112
761	147
761	153
761	155
761	157
761	171
761	178
761	183
761	188
761	189
762	14
762	26
762	33
762	36
762	44
762	73
762	82
762	88
762	98
762	154
762	177
762	195
762	196
763	21
763	32
763	42
763	60
763	61
763	165
763	197
763	199
764	107
764	121
764	142
764	167
764	191
765	186
766	1
766	63
767	126
771	13
771	49
772	24
772	54
817	95
824	193
891	105
899	78
901	134
903	182
904	181
905	4
905	58
906	166
907	8
907	71
907	114
907	172
907	192
908	24
909	158
909	164
910	102
910	141
910	143
910	151
910	162
911	10
911	62
911	64
911	86
911	109
911	112
911	116
911	125
911	127
912	6
912	43
912	52
912	57
912	72
912	79
912	111
912	126
912	136
912	148
912	152
913	2
913	7
913	51
913	54
913	69
913	85
913	90
913	119
913	150
913	167
913	169
913	180
913	185
914	11
914	22
914	41
914	45
914	48
914	53
914	65
914	67
914	68
914	74
914	77
914	87
914	94
914	97
914	104
914	106
914	117
914	118
914	131
914	132
914	135
914	142
914	159
914	160
914	163
914	170
914	187
914	190
914	200
915	1
915	3
915	5
915	18
915	27
915	28
915	29
915	30
915	31
915	34
915	47
915	75
915	80
915	81
915	84
915	91
915	95
915	113
915	115
915	129
915	130
915	137
915	139
915	144
915	149
915	168
915	184
916	15
916	16
916	17
916	19
916	20
916	23
916	37
916	39
916	49
916	50
916	56
916	60
916	63
916	66
916	70
916	73
916	76
916	88
916	92
916	108
916	110
916	120
916	123
916	124
916	140
916	145
916	154
916	156
916	161
916	174
916	176
916	179
916	189
916	194
917	9
917	12
917	13
917	35
917	40
917	46
917	59
917	83
917	89
917	99
917	128
917	138
917	146
917	157
917	171
917	173
917	175
917	178
917	188
917	191
917	195
918	14
918	25
918	26
918	32
918	33
918	36
918	38
918	42
918	44
918	55
918	93
918	96
918	98
918	100
918	101
918	121
918	122
918	133
918	147
918	153
918	155
918	177
918	183
918	186
918	193
918	196
918	197
918	198
918	199
919	21
919	82
919	103
919	165
920	61
920	105
920	107
922	78
922	182
924	134
925	181
926	58
928	4
936	8
936	166
945	172
1041	114
1046	164
1047	24
1048	162
1050	52
1050	141
1052	112
1052	181
1053	158
1053	200
1054	43
1054	90
1055	64
1055	159
1056	4
1056	57
1056	95
1056	109
1056	117
1056	126
1056	127
1056	136
1056	192
1057	72
1057	108
1058	10
1058	67
1058	86
1058	102
1058	125
1058	150
1058	167
1058	182
1059	1
1059	73
1059	132
1059	152
1059	187
1060	19
1060	27
1060	62
1060	79
1060	104
1060	118
1060	119
1060	142
1060	143
1060	170
1060	193
1061	17
1061	28
1061	48
1061	49
1061	53
1061	54
1061	70
1061	71
1061	80
1061	87
1061	92
1061	97
1061	148
1061	174
1061	179
1062	6
1062	15
1062	22
1062	30
1062	34
1062	50
1062	63
1062	65
1062	75
1062	78
1062	81
1062	84
1062	91
1062	94
1062	105
1062	130
1062	137
1062	151
1062	175
1062	180
1062	184
1063	8
1063	13
1063	16
1063	29
1063	41
1063	45
1063	51
1063	56
1063	66
1063	68
1063	69
1063	106
1063	110
1063	116
1063	123
1063	131
1063	135
1063	140
1063	149
1063	163
1063	172
1063	173
1063	176
1063	194
1064	2
1064	3
1064	5
1064	7
1064	23
1064	31
1064	37
1064	39
1064	44
1064	46
1064	55
1064	77
1064	83
1064	85
1064	88
1064	111
1064	113
1064	115
1064	120
1064	129
1064	134
1064	139
1064	144
1064	145
1064	155
1064	160
1064	161
1064	166
1064	177
1064	185
1064	189
1064	190
1065	11
1065	18
1065	20
1065	25
1065	33
1065	35
1065	36
1065	47
1065	58
1065	74
1065	76
1065	82
1065	89
1065	93
1065	99
1065	121
1065	124
1065	128
1065	146
1065	153
1065	154
1065	156
1065	188
1065	191
1065	196
1065	197
1065	198
1066	12
1066	14
1066	26
1066	38
1066	40
1066	42
1066	59
1066	96
1066	98
1066	101
1066	103
1066	122
1066	157
1066	165
1066	168
1066	169
1066	171
1066	186
1066	195
1066	199
1067	9
1067	21
1067	32
1067	60
1067	61
1067	100
1067	107
1067	133
1067	138
1067	147
1067	178
1067	183
1068	114
1069	24
1069	141
1069	164
1070	112
1071	162
1072	52
1074	90
1074	181
1075	200
1076	158
1079	159
1106	117
1158	126
1166	43
1166	167
1168	64
1169	57
1171	1
1173	95
1173	109
1175	49
1175	63
1177	48
1177	193
1178	24
1179	102
1179	182
1180	127
1182	67
1182	125
1183	15
1184	13
1184	54
1184	62
1184	78
1184	132
1184	152
1184	175
1184	190
1185	4
1185	79
1185	112
1185	114
1185	143
1185	158
1186	10
1186	22
1186	65
1186	81
1186	86
1186	105
1186	134
1186	141
1186	172
1186	181
1186	192
1187	116
1187	135
1187	151
1188	6
1188	58
1188	136
1188	142
1188	166
1188	174
1188	185
1189	37
1189	45
1189	53
1189	69
1189	72
1189	77
1189	90
1189	97
1189	106
1189	118
1189	170
1189	184
1189	187
1190	2
1190	3
1190	8
1190	12
1190	19
1190	27
1190	30
1190	71
1190	80
1190	85
1190	87
1190	137
1190	150
1190	162
1190	163
1190	164
1190	176
1191	17
1191	23
1191	29
1191	34
1191	41
1191	51
1191	73
1191	75
1191	83
1191	94
1191	104
1191	108
1191	110
1191	111
1191	119
1191	131
1191	138
1191	140
1191	144
1191	155
1192	5
1192	7
1192	16
1192	25
1192	28
1192	31
1192	52
1192	56
1192	66
1192	74
1192	76
1192	84
1192	88
1192	92
1192	122
1192	123
1192	129
1192	133
1192	139
1192	148
1192	149
1192	161
1192	165
1192	179
1192	198
1192	200
1193	11
1193	39
1193	47
1193	64
1193	70
1193	91
1193	99
1193	101
1193	113
1193	117
1193	120
1193	124
1193	128
1193	130
1193	153
1193	154
1193	156
1193	157
1193	159
1193	169
1193	171
1193	173
1193	180
1193	194
1194	18
1194	20
1194	26
1194	33
1194	35
1194	38
1194	46
1194	50
1194	55
1194	59
1194	68
1194	82
1194	89
1194	96
1194	98
1194	115
1194	145
1194	146
1194	160
1194	168
1194	188
1195	9
1195	14
1195	36
1195	40
1195	42
1195	44
1195	93
1195	100
1195	103
1195	147
1195	167
1195	177
1195	186
1195	189
1195	195
1195	196
1195	197
1195	199
1196	1
1196	21
1196	32
1196	57
1196	109
1196	121
1196	178
1196	183
1197	60
1197	61
1197	126
1197	191
1198	63
1198	107
1199	95
1199	182
1199	193
1200	43
1200	48
1201	24
1201	102
1202	49
1205	67
1205	175
1206	127
1209	15
1212	125
1213	132
1214	112
1225	78
1247	152
1300	62
1303	13
1308	172
1309	58
1310	141
1311	185
1312	64
1312	85
1312	158
1315	10
1316	116
1317	166
1317	167
1318	57
1318	65
1319	174
1320	90
1320	97
1320	117
1320	181
1320	190
1321	105
1321	109
1321	163
1321	182
1322	79
1322	86
1322	114
1322	118
1322	126
1322	137
1322	142
1322	148
1322	200
1323	4
1323	5
1323	46
1323	53
1323	74
1324	3
1324	48
1324	63
1324	80
1324	119
1324	134
1324	143
1324	155
1324	164
1324	184
1325	2
1325	12
1325	19
1325	23
1325	24
1325	47
1325	49
1325	51
1325	54
1325	72
1325	83
1325	91
1325	104
1325	129
1325	151
1325	161
1325	173
1325	176
1325	180
1325	192
1326	7
1326	8
1326	22
1326	27
1326	31
1326	39
1326	45
1326	67
1326	69
1326	75
1326	77
1326	81
1326	87
1326	95
1326	102
1326	106
1326	108
1326	135
1326	136
1326	145
1326	150
1326	168
1326	179
1326	193
1327	1
1327	6
1327	16
1327	17
1327	20
1327	25
1327	26
1327	34
1327	35
1327	43
1327	66
1327	73
1327	78
1327	88
1327	111
1327	139
1327	140
1327	152
1327	156
1327	159
1327	162
1327	194
1328	18
1328	28
1328	29
1328	30
1328	52
1328	55
1328	94
1328	112
1328	127
1328	128
1328	130
1328	131
1328	144
1328	149
1328	154
1328	169
1328	170
1328	187
1328	198
1329	11
1329	14
1329	15
1329	40
1329	41
1329	50
1329	59
1329	70
1329	71
1329	76
1329	92
1329	98
1329	100
1329	101
1329	113
1329	115
1329	120
1329	123
1329	125
1329	133
1329	138
1329	146
1329	157
1329	160
1329	186
1329	191
1329	197
1329	199
1330	32
1330	37
1330	38
1330	44
1330	56
1330	84
1330	89
1330	96
1330	103
1330	110
1330	122
1330	124
1330	132
1330	153
1330	171
1330	175
1330	183
1330	188
1330	195
1330	196
1331	9
1331	21
1331	33
1331	36
1331	42
1331	61
1331	82
1331	93
1331	99
1331	107
1331	141
1331	147
1331	177
1331	178
1331	189
1332	62
1332	64
1332	68
1332	165
1332	172
1333	13
1333	60
1333	121
1334	58
1334	158
1334	185
1335	10
1336	167
1337	166
1338	65
1339	57
1339	85
1346	174
1384	117
1392	182
1441	97
1444	148
1464	90
1468	104
1468	126
1470	79
1470	86
1471	137
1472	1
1472	145
1473	105
1473	172
1473	179
1474	69
1474	109
1474	191
1475	27
1475	66
1475	163
1476	4
1476	24
1476	31
1476	49
1476	53
1476	62
1476	63
1476	80
1476	102
1476	106
1476	168
1477	5
1477	13
1477	78
1477	116
1477	119
1477	134
1477	139
1477	154
1477	164
1477	167
1477	190
1478	10
1478	34
1478	47
1478	51
1478	65
1478	95
1478	112
1478	114
1478	128
1478	150
1478	151
1478	173
1478	181
1479	3
1479	23
1479	64
1479	73
1479	74
1479	75
1479	81
1479	99
1479	111
1479	132
[truncated: 44,232 more rows]
