# Supplementary material for: Measuring Predictability of Autonomous Network Transitions into Bursting Dynamics
Source: PLoS One. 2015 Apr 9;10(4):e0122225. doi: 10.1371/journal.pone.0122225 (PMC4391948; doi:10.1371/journal.pone.0122225)
Supplement: S5 Dataset — Excitatory only network, Pe = 0, with noise frequency of fN = 0.00005 and all neurons receive identical external current Ieext = 1.05. (XLS) [file pone.0122225.s005.xls]

## Sheet: Sheet1
18	172
34	196
126	198
134	195
135	194
135	197
135	199
136	200
137	1
137	2
138	193
138	196
139	3
139	192
140	4
140	191
141	190
142	5
142	6
143	189
144	7
144	188
145	8
145	187
146	9
146	186
147	10
147	185
148	11
149	184
150	12
150	13
150	183
151	14
151	182
152	181
153	15
153	180
154	16
154	179
155	17
155	178
156	18
156	176
156	177
157	19
158	20
158	174
158	175
159	21
159	173
160	22
161	23
161	171
161	172
162	24
162	170
163	25
163	168
163	169
164	26
165	27
165	167
166	28
166	165
166	166
167	29
168	30
168	163
168	164
169	31
169	162
170	32
170	161
171	33
171	160
172	34
172	159
173	35
173	158
174	36
174	157
175	37
175	38
175	156
176	39
176	155
177	40
177	153
177	154
178	41
178	42
179	43
179	152
180	44
180	150
180	151
181	45
181	46
181	149
182	47
182	148
183	48
183	147
184	49
184	145
184	146
185	50
185	144
186	51
186	143
187	52
187	141
187	142
188	53
188	54
188	140
189	55
189	139
190	56
190	57
190	138
191	58
191	136
191	137
192	59
192	60
192	135
193	61
193	133
193	134
194	62
194	132
195	63
195	64
195	131
196	65
196	129
196	130
197	66
197	67
197	128
198	68
198	126
198	127
199	69
199	70
199	125
200	71
200	124
201	72
201	122
201	123
202	73
202	74
202	121
203	75
203	119
203	120
204	76
204	118
205	77
205	78
205	79
205	117
206	80
206	81
206	115
206	116
207	82
207	114
208	83
208	84
208	112
208	113
209	85
209	86
209	111
210	87
210	88
210	108
210	109
210	110
211	89
211	107
212	90
212	91
212	104
212	105
212	106
213	92
214	93
214	94
214	102
214	103
215	95
215	96
215	100
215	101
216	97
216	98
216	99
243	177
326	198
331	195
332	1
332	2
332	194
332	196
332	197
332	199
333	200
334	3
334	191
334	193
335	4
335	5
335	192
336	6
336	190
337	7
337	189
338	8
338	187
338	188
339	9
339	186
340	10
340	11
340	185
341	184
342	12
342	13
342	181
342	183
343	14
343	180
343	182
344	15
344	178
344	179
345	16
345	176
346	17
346	174
346	175
347	18
347	173
347	177
348	19
348	172
349	20
349	21
349	171
350	22
350	169
350	170
351	23
351	168
352	24
352	167
353	25
353	26
353	165
353	166
354	27
355	28
355	163
355	164
356	29
356	162
357	30
357	161
358	31
358	159
358	160
359	32
359	158
360	33
360	157
361	34
361	156
362	35
362	155
363	36
363	153
363	154
364	37
364	38
365	39
365	152
366	40
366	151
367	41
367	42
367	149
367	150
368	43
369	44
369	148
370	45
370	46
370	147
371	47
371	145
371	146
372	48
372	144
373	49
373	143
374	50
374	141
374	142
375	51
375	140
376	52
376	139
377	53
377	54
377	138
378	55
378	136
378	137
379	56
380	57
380	134
380	135
381	58
381	59
381	133
382	60
382	132
383	61
383	131
384	62
384	130
385	63
385	129
386	64
386	65
386	128
387	66
387	126
387	127
388	67
388	125
389	68
389	124
390	69
390	70
390	123
391	71
391	121
391	122
392	72
392	120
393	73
393	119
394	74
394	118
395	75
395	117
396	76
396	115
396	116
397	77
397	114
398	78
398	79
398	113
399	80
399	112
400	81
400	111
401	82
401	110
402	83
402	84
402	108
402	109
403	85
403	107
404	86
404	106
405	87
405	88
405	104
405	105
406	89
407	58
407	61
407	90
407	103
408	91
408	102
409	92
409	100
409	101
410	93
410	94
410	99
411	95
411	96
411	97
411	98
440	169
468	200
499	198
501	1
501	2
501	197
501	199
502	3
502	4
502	196
503	195
504	5
504	194
505	6
505	193
506	7
506	192
507	8
507	191
507	200
508	9
508	190
509	10
509	189
510	11
510	188
511	12
511	187
512	13
512	186
513	14
513	185
514	15
514	184
515	16
515	183
516	17
516	182
517	18
517	181
518	19
518	180
519	20
519	179
520	21
520	178
521	22
521	177
522	23
522	176
523	24
523	173
523	175
524	25
524	172
524	174
525	26
525	171
526	27
526	168
526	170
527	28
527	167
528	29
528	165
528	166
529	30
529	169
530	31
530	164
531	32
531	163
532	33
532	162
533	34
533	161
534	35
534	160
535	36
535	159
536	37
536	158
537	38
537	157
538	39
538	156
539	40
539	155
540	41
540	154
541	42
541	153
542	43
542	152
543	44
543	151
544	45
544	150
545	46
545	149
546	47
546	148
547	48
547	147
548	49
548	146
549	50
549	145
550	51
550	144
551	52
551	143
552	53
552	54
552	142
553	55
553	141
554	56
554	57
554	140
555	59
555	139
556	60
556	138
557	58
557	137
558	62
558	136
559	61
559	63
559	135
560	64
560	134
561	65
561	133
562	66
562	132
563	67
563	131
564	68
564	130
565	69
565	129
566	70
566	128
567	71
567	127
568	72
568	126
569	73
569	125
570	74
570	124
571	75
571	123
572	76
572	122
573	77
573	121
574	78
574	120
575	79
575	119
576	80
576	118
577	81
577	117
578	82
578	116
579	83
579	115
580	84
580	114
581	85
581	112
581	113
582	86
583	87
583	111
584	88
584	110
585	89
585	108
585	109
586	90
587	91
587	106
587	107
588	92
588	105
589	93
589	104
590	94
590	103
591	95
591	102
592	96
592	101
593	97
593	98
593	99
593	100
769	6
770	2
770	3
770	4
771	1
771	5
771	7
771	10
771	191
771	199
771	200
772	8
772	9
772	11
772	13
772	14
772	195
772	197
772	198
773	12
773	186
773	187
773	188
773	190
773	193
773	194
773	196
774	15
774	16
774	17
774	18
774	185
774	189
774	192
775	19
775	21
775	182
775	183
775	184
776	20
776	22
776	23
776	179
776	180
776	181
777	24
777	26
777	176
777	177
777	178
778	25
778	27
778	28
778	29
778	173
778	174
778	175
779	30
779	32
779	171
779	172
780	31
780	33
780	167
780	168
780	169
780	170
781	34
781	35
781	165
781	166
782	36
782	37
782	38
782	39
782	163
782	164
783	40
783	42
783	162
784	41
784	43
784	159
784	160
784	161
785	44
785	45
785	46
785	157
785	158
786	47
786	154
786	155
786	156
787	48
787	49
787	153
788	50
788	51
788	151
788	152
789	52
789	149
789	150
790	53
790	54
790	55
790	147
790	148
791	56
791	57
791	145
791	146
792	58
792	59
792	60
792	142
792	143
792	144
793	61
793	140
793	141
794	62
794	63
794	64
794	138
794	139
795	65
795	66
795	136
795	137
796	67
796	68
796	134
796	135
797	69
797	70
797	133
798	71
798	131
798	132
799	72
799	73
799	129
799	130
800	74
800	126
800	127
800	128
801	75
801	76
801	125
802	77
802	122
802	123
802	124
803	78
803	79
803	80
803	121
804	81
804	118
804	119
804	120
805	82
805	83
805	84
805	117
806	85
806	86
806	114
806	115
806	116
807	87
807	88
807	112
807	113
808	89
808	111
809	90
809	91
809	108
809	109
809	110
810	92
810	107
811	93
811	94
811	104
811	105
811	106
812	95
812	96
813	97
813	102
813	103
814	98
814	99
814	100
814	101
880	70
904	46
981	45
982	42
982	43
983	44
983	47
984	39
984	40
984	41
984	48
984	49
985	38
985	50
986	37
986	51
987	36
987	46
987	52
988	34
988	35
988	53
988	54
989	33
989	55
990	32
990	56
990	57
991	30
991	31
992	29
992	58
992	59
993	27
993	28
993	60
994	26
994	61
995	23
995	24
995	25
995	62
996	21
996	22
996	63
996	64
997	20
997	65
997	66
997	67
998	18
998	19
998	68
998	69
999	16
999	17
999	71
1000	14
1000	15
1000	72
1001	13
1001	70
1001	73
1002	11
1002	12
1002	74
1003	10
1003	75
1004	8
1004	9
1004	76
1005	6
1005	7
1005	77
1006	4
1006	5
1006	78
1006	79
1007	2
1007	3
1007	80
1007	81
1008	1
1008	82
1008	200
1009	83
1009	84
1009	198
1009	199
1010	85
1010	195
1010	196
1010	197
1011	86
1011	137
1011	194
1012	87
1012	88
1012	191
1012	192
1012	193
1013	89
1013	190
1014	90
1014	91
1014	141
1014	187
1014	188
1014	189
1015	92
1015	133
1015	136
1015	138
1015	139
1015	140
1015	185
1015	186
1016	93
1016	94
1016	134
1016	135
1016	142
1016	143
1016	184
1017	95
1017	96
1017	131
1017	132
1017	144
1017	145
1017	181
1017	182
1017	183
1018	97
1018	129
1018	130
1018	146
1018	179
1018	180
1019	98
1019	99
1019	127
1019	128
1019	147
1019	148
1019	149
1019	176
1019	177
1019	178
1020	100
1020	126
1020	150
1020	173
1020	174
1020	175
1021	101
1021	125
1021	151
1021	152
1021	153
1021	171
1021	172
1022	102
1022	103
1022	123
1022	124
1022	154
1022	155
1022	168
1022	169
1022	170
1023	104
1023	105
1023	121
1023	122
1023	156
1023	157
1023	158
1023	165
1023	166
1023	167
1024	106
1024	119
1024	120
1024	159
1024	160
1024	163
1024	164
1025	107
1025	108
1025	118
1025	161
1025	162
1026	109
1026	117
1027	110
1027	111
1027	112
1027	115
1027	116
1028	113
1028	114
1036	126
1237	93
1240	89
1240	94
1240	96
1241	45
1241	90
1241	91
1241	92
1241	95
1241	97
1242	42
1242	43
1242	86
1242	87
1242	88
1242	98
1242	99
1242	100
1243	38
1243	39
1243	40
1243	41
1243	44
1243	46
1243	47
1243	84
1243	85
1244	37
1244	48
1244	49
1244	81
1244	82
1244	83
1244	101
1244	102
1245	34
1245	35
1245	36
1245	50
1245	51
1245	79
1245	80
1245	103
1245	104
1246	32
1246	33
1246	52
1246	53
1246	54
1246	77
1246	78
1246	105
1246	106
1247	29
1247	30
1247	31
1247	55
1247	56
1247	57
1247	75
1247	76
1247	107
1247	108
1248	26
1248	27
1248	28
1248	58
1248	59
1248	60
1248	73
1248	74
1248	109
1249	23
1249	24
1249	25
1249	61
1249	70
1249	71
1249	72
1249	110
1249	111
1249	112
1250	21
1250	22
1250	62
1250	63
1250	64
1250	67
1250	68
1250	69
1251	19
1251	20
1251	65
1251	66
1251	113
1251	114
1251	115
1252	17
1252	18
1252	116
1253	13
1253	14
1253	15
1253	16
1253	117
1253	118
1253	119
1254	11
1254	12
1254	120
1254	121
1254	122
1255	9
1255	10
1255	123
1256	6
1256	7
1256	8
1256	124
1256	125
1256	126
1257	3
1257	4
1257	5
1257	127
1257	129
1258	1
1258	2
1258	128
1258	130
1258	131
1259	132
1259	133
1259	199
1259	200
1260	134
1260	135
1260	136
1260	195
1260	197
1260	198
1261	137
1261	138
1261	191
1261	194
1261	196
1262	139
1262	140
1262	141
1262	192
1262	193
1263	142
1263	143
1263	187
1263	188
1263	189
1263	190
1264	144
1264	145
1264	185
1264	186
1265	146
1265	147
1265	149
1265	184
1266	148
1266	180
1266	181
1266	182
1266	183
1267	150
1267	151
1267	153
1267	177
1267	178
1267	179
1268	152
1268	154
1268	155
1268	174
1268	176
1269	156
1269	157
1269	158
1269	173
1269	175
1270	159
1270	160
1270	170
1270	171
1270	172
1271	161
1271	162
1271	163
1271	167
1271	168
1271	169
1272	164
1272	165
1272	166
1344	32
1420	9
1428	6
1428	11
1428	13
1429	5
1429	7
1429	8
1429	10
1429	12
1431	4
1431	14
1432	2
1432	3
1432	15
1432	16
1433	1
1433	17
1434	18
1435	19
1435	199
1435	200
1436	20
1436	21
1436	198
1437	22
1437	197
1438	23
1438	196
1439	24
1439	195
1440	25
1440	26
1440	194
1441	27
1441	28
1441	29
1441	193
1442	30
1442	192
1443	31
1443	191
1444	33
1444	34
1444	190
1445	35
1445	189
1446	32
1446	36
1446	188
1447	37
1447	38
1447	186
1447	187
1448	39
1448	185
1449	40
1450	41
1450	42
1450	184
1451	43
1451	182
1451	183
1452	44
1452	45
1452	181
1453	46
1453	180
1454	47
1454	179
1455	48
1455	49
1455	177
1455	178
1456	50
1456	176
1457	51
1457	175
1458	52
1458	53
1458	173
1458	174
1459	54
1459	172
1460	55
1460	56
1460	171
1461	57
1461	169
1461	170
1462	58
1462	59
1462	168
1463	60
1463	167
1464	61
1464	165
1464	166
1465	62
1465	63
1465	164
1466	64
1466	65
1466	163
1467	66
1467	67
1467	162
1468	68
1468	69
1468	160
1468	161
1469	70
1469	159
1470	71
1470	72
1470	158
1471	73
1471	157
1472	74
1472	75
1472	155
1472	156
1473	76
1473	154
1474	77
1474	78
1474	79
1474	153
1475	80
1475	81
1475	151
1475	152
1476	82
1476	83
1476	149
1476	150
1477	84
1477	85
1477	86
1477	148
1478	87
1478	88
1478	89
1478	147
1479	90
1479	91
1479	145
1479	146
1480	92
1480	93
1480	94
1480	144
1481	95
1481	96
1481	141
1481	142
1481	143
1482	97
1482	98
1482	99
1482	140
1483	100
1483	138
1483	139
1484	101
1484	102
1484	136
1484	137
1485	103
1485	104
1485	105
1485	134
1485	135
1486	106
1486	108
1486	133
1487	107
1487	109
1487	131
1487	132
1488	110
1488	111
1488	112
1488	129
1488	130
1489	113
1489	114
1489	115
1489	126
1489	127
1489	128
1490	116
1490	118
1490	125
1491	117
1491	119
1491	122
1491	123
1491	124
1492	120
1492	121
1519	70
1530	23
1544	140
1618	94
1652	21
1653	22
1654	19
1654	20
1654	24
1654	26
1655	17
1655	18
1655	25
1655	27
1656	16
1656	23
1656	28
1656	29
1657	13
1657	14
1657	15
1657	30
1658	11
1658	12
1658	31
1658	32
1659	9
1659	10
1659	33
1660	6
1660	8
1660	34
1660	96
1661	5
1661	7
1661	35
1661	36
1662	3
1662	4
1662	37
1662	38
1662	97
1662	98
1663	1
1663	2
1663	39
1663	40
1663	92
1663	93
1663	95
1664	41
1664	42
1664	90
1664	91
1664	99
1664	100
1664	199
1664	200
1665	43
1665	89
1665	197
1665	198
1666	44
1666	45
1666	88
1666	101
1666	195
1666	196
1667	46
1667	86
1667	87
1667	94
1667	102
1667	193
1667	194
1668	47
1668	85
1668	103
1668	104
1668	191
1668	192
1669	48
1669	49
1669	84
1669	105
1669	190
1670	50
1670	83
1670	106
1670	188
1670	189
1671	51
1671	81
1671	82
1671	107
1671	108
1671	186
1671	187
1672	52
1672	53
1672	80
1672	185
1673	54
1673	79
1673	109
1673	184
1674	55
1674	56
1674	78
1674	110
1674	182
1674	183
1675	57
1675	77
1675	111
1675	112
1675	180
1675	181
1676	58
1676	59
1676	75
1676	76
1676	179
1677	60
1677	73
1677	74
1677	113
1677	114
1677	176
1677	177
1677	178
1678	61
1678	71
1678	72
1678	115
1679	62
1679	69
1679	116
1679	173
1679	174
1679	175
1680	63
1680	64
1680	65
1680	66
1680	67
1680	68
1680	70
1680	117
1680	118
1680	172
1681	119
1681	170
1681	171
1682	120
1682	168
1682	169
1683	121
1683	122
1683	166
1683	167
1684	123
1684	165
1685	124
1685	163
1685	164
1686	125
1686	126
1686	162
1687	127
1687	160
1687	161
1688	128
1688	158
1688	159
1689	129
1689	130
1689	157
1690	131
1690	155
1690	156
1691	79
1691	132
1691	133
1691	153
1691	154
1692	134
1692	136
1692	152
1693	135
1693	149
1693	150
1693	151
1694	137
1694	138
1694	139
1695	141
1695	142
1695	147
1695	148
1696	140
1696	143
1696	144
1696	145
1696	146
1908	153
1911	149
1912	150
1912	152
1912	154
1912	155
1913	151
1913	156
1913	157
1914	81
1914	147
1914	148
1914	158
1914	159
1915	80
1915	145
1915	146
1915	160
1916	21
1916	78
1916	79
1916	82
1916	83
1916	84
1916	144
1916	161
1916	162
1916	163
1917	22
1917	23
1917	76
1917	77
1917	85
1917	86
1917	141
1917	142
1917	143
1917	164
1917	165
1918	18
1918	19
1918	20
1918	24
1918	25
1918	26
1918	27
1918	74
1918	75
1918	87
1918	88
1918	89
1918	140
1918	166
1918	167
1918	168
1919	14
1919	16
1919	17
1919	28
1919	29
1919	72
1919	73
1919	90
1919	91
1919	138
1919	139
1919	169
1920	11
1920	13
1920	15
1920	30
1920	31
1920	32
1920	70
1920	71
1920	92
1920	93
1920	94
1920	96
1920	136
1920	137
1920	170
1920	171
1920	172
1921	10
1921	12
1921	33
1921	34
1921	68
1921	69
1921	95
1921	97
1921	99
1921	100
1921	134
1921	135
1921	173
1921	174
1922	6
1922	7
1922	8
1922	9
1922	35
1922	36
1922	38
1922	65
1922	66
1922	67
1922	98
1922	104
1922	133
1922	175
1922	176
1922	177
1923	3
1923	4
1923	5
1923	37
1923	39
1923	40
1923	42
1923	64
1923	101
1923	102
1923	103
1923	105
1923	108
1923	131
1923	132
1923	178
1923	179
1923	180
1924	1
1924	2
1924	41
1924	43
1924	44
1924	45
1924	60
1924	62
1924	63
1924	106
1924	107
1924	112
1924	129
1924	130
1924	181
1924	182
1925	46
1925	47
1925	59
1925	61
1925	109
1925	110
1925	111
1925	126
1925	127
1925	128
1925	183
1925	184
1925	185
1925	186
1925	199
1925	200
1926	48
1926	49
1926	56
1926	57
1926	58
1926	113
1926	114
1926	115
1926	125
1926	187
1926	188
1926	195
1926	197
1926	198
1927	50
1927	51
1927	54
1927	55
1927	116
1927	118
1927	119
1927	122
1927	123
1927	124
1927	189
1927	190
1927	191
1927	194
1927	196
1928	52
1928	53
1928	117
1928	120
1928	121
1928	192
1928	193
1979	26
1989	145
2033	114
2130	112
2131	115
2132	111
2132	113
2132	116
2132	118
2133	108
2133	110
2133	117
2133	119
2133	149
2134	109
2134	120
2135	106
2135	107
2135	114
2135	121
2135	122
2136	104
2136	105
2136	123
2136	147
2136	153
2137	103
2137	124
2137	125
2137	146
2137	148
2137	150
2137	151
2137	152
2138	102
2138	126
2138	142
2138	143
2138	144
2138	154
2138	155
2139	100
2139	101
2139	127
2139	141
2139	145
2139	156
2139	157
2140	99
2140	128
2140	129
2140	139
2140	140
2140	158
2140	159
2141	96
2141	97
2141	98
2141	130
2141	131
2141	138
2141	160
2142	94
2142	132
2142	133
2142	136
2142	137
2142	161
2142	162
2142	163
2143	95
2143	134
2143	135
2143	164
2143	165
2144	92
2144	93
2144	166
2144	167
2145	90
2145	91
2145	168
2145	169
2146	88
2146	89
2146	170
2146	171
2147	86
2147	87
2147	172
2147	173
2148	84
2148	85
2148	174
2149	81
2149	82
2149	83
2149	175
2149	176
2149	177
2150	23
2150	79
2150	80
2150	178
2151	22
2151	27
2151	78
2151	179
2151	180
2152	21
2152	24
2152	25
2152	29
2152	76
2152	77
2152	181
2152	182
2153	19
2153	20
2153	26
2153	28
2153	74
2153	75
2153	183
2154	18
2154	30
2154	31
2154	32
2154	73
2154	184
2154	185
2154	186
2155	16
2155	17
2155	33
2155	70
2155	71
2155	72
2155	187
2156	13
2156	14
2156	15
2156	34
2156	35
2156	68
2156	69
2156	188
2156	189
2157	11
2157	12
2157	36
2157	37
2157	38
2157	66
2157	67
2157	190
2157	191
2158	10
2158	39
2158	40
2158	64
2158	65
2158	192
2158	193
2159	8
2159	9
2159	41
2159	42
2159	43
2159	63
2159	194
2159	195
2160	6
2160	7
2160	44
2160	45
2160	60
2160	61
2160	62
2160	196
2160	197
2161	4
2161	5
2161	46
[truncated: 26,395 more rows]
