# Supplementary material for: Measuring Predictability of Autonomous Network Transitions into Bursting Dynamics
Source: PLoS One. 2015 Apr 9;10(4):e0122225. doi: 10.1371/journal.pone.0122225 (PMC4391948; doi:10.1371/journal.pone.0122225)
Supplement: S6 Dataset — Excitatory only network, Pe = 0.15 with noise frequency of fN = 0.00005 and all neurons receive identical external current Ieext = 1.05. (XLS) [file pone.0122225.s006.xls]

## Sheet: Sheet1
185	34
190	24
190	30
190	32
191	31
191	33
191	35
191	36
191	38
192	28
193	27
193	29
193	37
193	54
194	20
194	26
194	39
194	41
194	42
195	22
195	23
195	25
195	40
195	43
195	62
195	169
196	21
196	44
196	46
196	100
196	119
196	131
197	18
197	19
197	45
197	55
197	59
197	66
197	135
198	16
198	47
198	52
198	53
198	57
198	58
198	63
198	77
198	86
198	93
198	97
198	103
198	122
198	156
198	183
199	5
199	17
199	48
199	49
199	50
199	51
199	60
199	61
199	64
199	65
199	79
199	99
199	101
199	110
199	115
199	118
199	121
199	132
199	133
199	136
199	171
199	177
199	190
199	191
200	11
200	12
200	14
200	56
200	67
200	68
200	70
200	75
200	78
200	81
200	94
200	102
200	104
200	111
200	116
200	123
200	127
200	128
200	129
200	130
200	134
200	137
200	139
200	167
200	168
200	170
200	172
200	182
201	13
201	15
201	69
201	73
201	74
201	76
201	80
201	82
201	85
201	87
201	88
201	89
201	90
201	95
201	96
201	98
201	105
201	106
201	107
201	108
201	112
201	113
201	114
201	124
201	125
201	126
201	138
201	140
201	141
201	147
201	152
201	158
201	166
201	173
201	174
201	179
201	180
201	185
201	187
201	188
201	192
202	6
202	8
202	9
202	10
202	71
202	72
202	83
202	84
202	92
202	109
202	117
202	120
202	142
202	143
202	144
202	150
202	153
202	155
202	157
202	159
202	162
202	164
202	175
202	176
202	178
202	181
202	184
202	186
202	189
202	193
202	194
202	200
203	2
203	7
203	91
203	148
203	149
203	151
203	154
203	160
203	161
203	165
203	195
203	199
204	1
204	3
204	145
204	146
204	163
204	196
204	197
205	4
205	198
226	197
404	24
408	20
408	27
408	28
408	169
409	22
409	23
409	26
409	30
410	21
410	25
410	32
411	18
411	19
411	29
411	31
411	46
412	16
412	17
412	43
412	54
412	156
413	33
413	34
413	36
413	42
413	52
413	86
413	110
413	111
413	171
413	172
414	14
414	15
414	35
414	39
414	40
414	41
414	44
414	45
414	50
414	55
414	57
414	87
414	94
414	100
414	119
414	137
414	167
414	168
414	173
414	190
415	12
415	13
415	37
415	38
415	48
415	49
415	51
415	53
415	97
415	103
415	113
415	115
415	122
415	136
415	152
415	170
415	174
415	177
416	6
416	11
416	47
416	56
416	58
416	59
416	62
416	84
416	88
416	89
416	90
416	93
416	99
416	101
416	107
416	108
416	109
416	112
416	114
416	116
416	118
416	135
416	139
416	153
416	155
416	157
416	164
416	166
416	175
416	176
416	182
416	191
417	5
417	10
417	60
417	61
417	65
417	66
417	68
417	78
417	79
417	82
417	85
417	91
417	92
417	95
417	96
417	98
417	102
417	104
417	105
417	106
417	121
417	123
417	133
417	134
417	138
417	140
417	141
417	147
417	158
417	159
417	162
417	165
417	178
417	180
417	183
417	187
417	188
417	192
417	193
417	194
418	7
418	8
418	9
418	63
418	64
418	70
418	73
418	75
418	76
418	77
418	80
418	81
418	83
418	117
418	124
418	125
418	126
418	128
418	131
418	132
418	142
418	143
418	148
418	149
418	150
418	151
418	154
418	160
418	161
418	163
418	179
418	181
418	184
418	185
418	186
418	189
418	200
419	2
419	67
419	69
419	72
419	74
419	120
419	127
419	129
419	130
419	144
419	145
419	195
419	199
420	1
420	3
420	4
420	71
420	146
420	196
420	197
420	198
440	101
444	6
579	24
583	169
585	20
585	27
585	28
585	155
586	22
586	23
586	26
587	21
587	30
588	18
588	19
588	25
589	16
589	29
589	156
590	17
590	31
590	32
590	171
591	111
591	122
591	152
591	157
591	158
591	159
591	167
591	168
591	172
591	173
592	14
592	15
592	46
592	52
592	94
592	110
592	153
593	12
593	13
593	54
593	57
593	86
593	100
593	103
593	119
593	151
593	190
594	33
594	43
594	97
594	115
594	137
594	154
594	161
594	170
594	174
594	175
594	176
595	11
595	34
595	39
595	42
595	55
595	87
595	107
595	112
595	113
595	118
595	136
595	149
595	150
595	160
595	162
595	164
595	166
595	177
596	6
596	10
596	35
596	40
596	49
596	50
596	53
596	84
596	98
596	99
596	102
596	104
596	105
596	106
596	108
596	109
596	114
596	116
596	121
596	123
596	147
596	148
596	163
596	165
596	178
596	182
597	8
597	36
597	38
597	41
597	44
597	45
597	47
597	48
597	51
597	58
597	68
597	85
597	88
597	90
597	95
597	96
597	101
597	124
597	139
597	140
597	179
597	180
598	5
598	7
598	9
598	37
598	56
598	59
598	62
598	65
598	73
598	81
598	82
598	89
598	91
598	92
598	93
598	125
598	126
598	128
598	138
598	142
598	183
598	185
599	2
599	60
599	61
599	70
599	78
599	79
599	80
599	83
599	117
599	120
599	127
599	134
599	135
599	141
599	143
599	144
599	145
599	181
599	184
599	187
599	188
599	191
599	192
600	63
600	64
600	66
600	67
600	74
600	75
600	76
600	77
600	130
600	131
600	132
600	133
600	146
600	186
600	189
600	193
600	194
600	200
601	3
601	4
601	69
601	71
601	72
601	129
602	1
602	195
602	199
603	196
603	197
603	198
606	24
606	169
771	11
771	30
773	27
774	28
775	29
776	31
776	32
777	23
777	25
777	26
778	12
778	14
778	24
778	43
778	54
778	100
778	119
779	7
779	8
779	10
779	13
779	15
779	20
779	21
779	22
780	9
780	16
780	18
780	19
780	33
780	34
780	42
780	190
781	5
781	17
781	39
781	46
781	86
781	103
781	122
782	6
782	35
782	36
782	40
782	41
783	38
783	44
783	45
783	97
783	99
783	101
783	102
783	104
783	118
783	121
783	123
783	136
784	37
784	52
784	55
784	73
784	87
784	105
784	115
784	116
784	137
784	156
784	162
784	177
784	192
785	4
785	47
785	48
785	51
785	53
785	57
785	58
785	62
785	98
785	106
785	110
785	113
785	124
785	139
785	140
785	152
785	153
785	169
785	183
785	191
786	2
786	3
786	49
786	50
786	59
786	65
786	77
786	79
786	81
786	84
786	88
786	89
786	90
786	107
786	114
786	120
786	125
786	126
786	138
786	141
786	147
786	149
786	150
786	155
786	171
786	180
786	182
786	187
786	188
786	189
786	193
786	194
787	1
787	56
787	60
787	61
787	66
787	70
787	74
787	75
787	76
787	78
787	82
787	85
787	93
787	94
787	95
787	108
787	109
787	111
787	112
787	117
787	127
787	128
787	134
787	135
787	142
787	151
787	158
787	159
787	173
787	174
787	184
787	185
787	186
788	63
788	64
788	67
788	68
788	69
788	80
788	83
788	91
788	92
788	96
788	130
788	131
788	132
788	133
788	143
788	145
788	148
788	154
788	157
788	160
788	161
788	166
788	168
788	170
788	172
788	175
788	176
788	178
788	179
788	181
788	195
788	199
789	71
789	72
789	129
789	144
789	146
789	164
789	165
789	167
789	196
789	197
789	198
789	200
790	163
828	30
959	11
965	12
966	7
966	8
966	10
966	13
966	14
966	15
967	9
967	16
968	18
969	5
969	6
969	17
970	19
970	20
971	21
971	29
971	162
972	4
972	23
972	27
972	28
972	73
973	2
973	3
973	22
973	24
973	25
973	32
973	33
973	42
973	140
974	1
974	26
974	31
974	46
974	54
974	65
974	87
974	113
974	136
974	149
974	153
975	30
975	40
975	152
975	156
975	180
975	190
975	192
976	39
976	43
976	48
976	57
976	86
976	97
976	105
976	137
976	139
976	166
976	182
976	200
977	34
977	35
977	36
977	38
977	41
977	44
977	45
977	50
977	62
977	69
977	77
977	100
977	103
977	127
977	138
977	151
977	154
977	155
977	158
977	159
977	161
977	164
977	199
978	37
978	47
978	49
978	53
978	55
978	66
978	68
978	70
978	71
978	74
978	75
978	76
978	84
978	88
978	89
978	90
978	99
978	115
978	119
978	122
978	141
978	142
978	143
978	145
978	148
978	150
978	157
978	160
978	165
978	169
978	171
978	188
978	189
978	191
978	193
978	198
979	51
979	52
979	58
979	59
979	61
979	72
979	78
979	79
979	80
979	83
979	85
979	101
979	102
979	104
979	110
979	111
979	114
979	116
979	124
979	134
979	135
979	147
979	167
979	168
979	170
979	178
979	181
979	183
979	185
979	186
979	187
979	194
979	195
979	196
979	197
980	56
980	60
980	63
980	64
980	67
980	81
980	82
980	91
980	92
980	93
980	98
980	106
980	107
980	109
980	112
980	118
980	123
980	126
980	131
980	132
980	133
980	144
980	146
980	163
980	172
980	173
980	175
980	177
980	179
980	184
981	94
981	95
981	96
981	108
981	117
981	121
981	125
981	128
981	130
981	174
981	176
982	120
982	129
1165	11
1167	12
1168	8
1168	16
1169	10
1169	13
1169	14
1169	15
1170	7
1170	9
1170	18
1170	162
1171	17
1172	5
1172	6
1172	19
1172	20
1172	73
1174	21
1174	42
1174	87
1174	113
1175	4
1175	23
1175	48
1175	65
1175	140
1175	149
1175	161
1176	2
1176	3
1176	22
1176	29
1176	33
1176	40
1176	46
1176	136
1176	152
1176	153
1176	158
1176	159
1176	160
1176	164
1177	1
1177	24
1177	25
1177	28
1177	44
1177	62
1177	69
1177	156
1177	157
1177	165
1177	166
1177	180
1177	192
1178	26
1178	30
1178	32
1178	38
1178	39
1178	41
1178	45
1178	50
1178	57
1178	70
1178	71
1178	75
1178	76
1178	77
1178	84
1178	85
1178	97
1178	105
1178	115
1178	139
1178	142
1178	151
1178	154
1178	155
1178	163
1178	182
1178	190
1179	27
1179	31
1179	35
1179	37
1179	43
1179	47
1179	49
1179	54
1179	61
1179	66
1179	68
1179	72
1179	74
1179	86
1179	88
1179	89
1179	99
1179	111
1179	112
1179	116
1179	127
1179	137
1179	138
1179	141
1179	143
1179	145
1179	148
1179	150
1179	167
1179	168
1179	169
1179	171
1179	200
1180	36
1180	51
1180	52
1180	53
1180	59
1180	60
1180	63
1180	64
1180	67
1180	78
1180	79
1180	80
1180	83
1180	90
1180	91
1180	103
1180	109
1180	110
1180	114
1180	144
1180	147
1180	170
1180	173
1180	178
1180	181
1180	185
1180	188
1180	191
1180	193
1180	198
1180	199
1181	34
1181	55
1181	56
1181	58
1181	81
1181	82
1181	92
1181	93
1181	100
1181	101
1181	102
1181	106
1181	107
1181	108
1181	119
1181	122
1181	124
1181	134
1181	135
1181	146
1181	172
1181	175
1181	176
1181	179
1181	183
1181	186
1181	187
1181	189
1181	194
1181	195
1181	196
1181	197
1182	94
1182	95
1182	98
1182	104
1182	117
1182	118
1182	123
1182	125
1182	126
1182	128
1182	130
1182	131
1182	132
1182	133
1182	174
1182	177
1182	184
1183	96
1183	121
1183	129
1184	120
1201	176
1207	92
1308	194
1364	192
1365	191
1366	190
1366	193
1367	189
1367	196
1368	188
1368	195
1368	197
1369	88
1369	187
1369	198
1371	11
1371	87
1371	185
1371	186
1371	194
1371	199
1371	200
1372	1
1372	64
1372	118
1372	139
1372	184
1373	2
1373	10
1373	12
1373	84
1373	90
1373	91
1373	124
1374	3
1374	8
1374	14
1374	16
1374	18
1374	36
1374	65
1374	80
1374	85
1374	86
1374	89
1374	93
1374	181
1374	183
1375	4
1375	5
1375	6
1375	7
1375	9
1375	13
1375	15
1375	21
1375	92
1375	94
1375	113
1375	152
1375	162
1375	180
1375	182
1376	19
1376	20
1376	48
1376	60
1376	62
1376	73
1376	82
1376	83
1376	97
1376	107
1376	115
1376	116
1376	117
1376	122
1376	125
1376	127
1376	137
1376	140
1376	156
1376	179
1377	17
1377	24
1377	30
1377	33
1377	44
1377	61
1377	68
1377	81
1377	96
1377	114
1377	119
1377	121
1377	123
1377	126
1377	128
1377	135
1377	136
1377	138
1377	141
1377	142
1377	143
1377	159
1377	173
1377	178
1378	22
1378	23
1378	27
1378	32
1378	40
1378	43
1378	46
1378	50
1378	57
1378	59
1378	63
1378	66
1378	67
1378	69
1378	76
1378	77
1378	79
1378	98
1378	99
1378	106
1378	108
1378	109
1378	111
1378	112
1378	120
1378	144
1378	149
1378	153
1378	154
1378	155
1378	158
1378	169
1378	177
1379	25
1379	28
1379	29
1379	31
1379	35
1379	37
1379	39
1379	41
1379	42
1379	45
1379	47
1379	53
1379	54
1379	58
1379	70
1379	71
1379	75
1379	78
1379	95
1379	100
1379	105
1379	110
1379	129
1379	130
1379	131
1379	132
1379	145
1379	148
1379	150
1379	151
1379	157
1379	160
1379	161
1379	175
1379	176
1380	26
1380	34
1380	38
1380	49
1380	51
1380	52
1380	55
1380	56
1380	72
1380	74
1380	101
1380	102
1380	103
1380	104
1380	133
1380	134
1380	147
1380	164
1380	165
1380	168
1380	171
1380	172
1380	174
1381	146
1381	163
1381	166
1381	170
1382	167
1446	170
1465	96
1612	192
1613	190
1613	191
1614	188
1614	189
1614	193
1614	194
1615	88
1615	139
1615	187
1615	195
1615	196
1616	64
1616	80
1616	92
1616	97
1616	118
1616	185
1616	186
1616	197
1616	198
1617	36
1617	84
1617	87
1617	93
1617	98
1617	99
1617	124
1617	135
1617	142
1617	169
1617	184
1617	199
1617	200
1618	1
1618	2
1618	30
1618	46
1618	48
1618	62
1618	65
1618	76
1618	85
1618	86
1618	89
1618	90
1618	91
1618	94
1618	95
1618	100
1618	101
1618	107
1618	115
1618	116
1618	121
1618	122
1618	125
1618	137
1618	138
1618	140
1618	141
1618	143
1618	181
1618	182
1618	183
1619	3
1619	5
1619	10
1619	18
1619	32
1619	43
1619	44
1619	50
1619	60
1619	61
1619	68
1619	77
1619	78
1619	79
1619	81
1619	82
1619	83
1619	96
1619	102
1619	103
1619	104
1619	106
1619	108
1619	111
1619	113
1619	114
1619	117
1619	119
1619	120
1619	123
1619	126
1619	127
1619	128
1619	133
1619	136
1619	144
1619	156
1619	162
1619	168
1619	172
1619	173
1619	180
1620	4
1620	6
1620	11
1620	12
1620	14
1620	16
1620	20
1620	21
1620	22
1620	24
1620	27
1620	28
1620	29
1620	33
1620	34
1620	37
1620	39
1620	40
1620	41
1620	42
1620	45
1620	47
1620	49
1620	52
1620	53
1620	54
1620	57
1620	59
1620	63
1620	66
1620	67
1620	70
1620	72
1620	73
1620	74
1620	75
1620	105
1620	109
1620	110
1620	112
1620	129
1620	130
1620	131
1620	132
1620	134
1620	145
1620	147
1620	152
1620	158
1620	159
1620	164
1620	166
1620	171
1620	174
1620	176
1620	177
1620	178
1620	179
1621	7
1621	8
1621	9
1621	13
1621	15
1621	17
1621	19
1621	23
1621	25
1621	26
1621	31
1621	35
1621	38
1621	51
1621	55
1621	56
1621	58
1621	69
1621	71
1621	146
1621	148
1621	150
1621	154
1621	155
1621	157
1621	160
1621	161
1621	165
1621	167
1621	170
1621	175
1622	149
1622	151
1622	153
1622	163
1682	48
1734	121
1821	62
1826	59
1826	60
1826	63
1826	64
1826	66
1827	58
1827	61
1827	65
1827	70
1828	57
1828	67
1828	68
1829	30
1829	55
1829	56
1829	69
1830	54
1830	71
1830	72
1830	73
1830	118
1831	20
1831	29
1831	52
1831	53
1831	97
1831	119
1831	152
1832	32
1832	46
1832	50
1832	51
1832	74
1832	75
1832	76
1832	85
1832	125
1832	128
1832	172
1832	200
1833	27
1833	28
1833	31
1833	43
1833	49
1833	77
1833	79
1833	100
1833	109
1833	115
1833	116
1833	122
1833	123
1833	124
1833	140
1833	154
1833	156
1833	180
1834	18
1834	21
1834	44
1834	45
1834	47
1834	48
1834	78
1834	101
1834	108
1834	114
1834	120
1834	126
1834	127
1834	129
1834	137
1834	150
1834	155
1834	174
1834	190
1835	5
1835	16
1835	17
1835	19
1835	22
1835	23
1835	24
1835	25
1835	33
1835	41
1835	42
1835	80
1835	81
1835	82
1835	83
1835	86
1835	98
1835	99
1835	103
1835	111
1835	112
1835	113
1835	117
1835	130
1835	131
1835	139
1835	148
1835	151
1835	153
1835	157
1835	158
1835	162
1835	176
1835	177
1836	1
1836	2
1836	6
1836	12
1836	26
1836	34
1836	39
1836	40
1836	84
1836	87
1836	88
1836	89
1836	95
1836	96
1836	102
1836	104
1836	105
1836	106
1836	107
1836	110
1836	121
1836	132
1836	133
1836	135
1836	136
1836	138
1836	141
1836	142
1836	147
1836	149
1836	159
1836	170
1836	171
1836	175
1836	178
1836	181
1836	191
1836	192
1836	199
1837	3
1837	4
1837	14
1837	15
1837	35
1837	36
1837	37
1837	38
1837	90
1837	92
1837	93
1837	134
1837	143
1837	144
1837	145
1837	160
1837	161
1837	168
1837	169
1837	173
1837	179
1837	182
1837	188
1837	189
1837	193
1837	194
1837	196
1838	8
1838	11
1838	13
1838	91
1838	94
1838	146
1838	164
1838	165
1838	166
1838	183
1838	184
1838	185
1838	186
1838	187
1838	195
1838	197
1838	198
1839	7
1839	9
1839	10
1839	163
1839	167
1870	25
1944	62
1952	65
1956	66
1959	61
1959	63
1959	64
1960	60
1961	59
1961	68
1961	69
1962	67
1963	70
1964	30
1964	57
1964	58
1966	71
1967	55
1967	56
1967	62
1967	72
1968	73
1969	29
1969	54
1970	53
1970	152
1971	75
1972	27
1972	52
1972	74
1973	31
1973	32
1973	51
1973	76
1974	28
1975	77
1975	78
1976	49
1976	79
1976	154
1977	48
1977	50
1978	24
1978	25
1978	26
1978	33
1978	190
1979	23
1979	47
1979	155
1979	156
1980	20
1980	21
1980	34
1980	46
1980	150
1980	151
1980	153
1981	22
1981	43
1981	80
1981	81
1981	158
1982	35
1982	42
1982	45
1982	82
1982	148
1982	149
1982	157
1983	19
1983	36
1983	44
1983	83
1983	97
1983	122
1983	162
1984	17
1984	18
1984	39
1984	85
1984	86
1984	147
1984	159
1985	38
1985	40
1985	41
1985	84
1985	180
1986	16
1986	37
1986	100
1986	119
1986	160
1986	161
1986	169
1987	15
1987	87
1987	125
1987	145
1987	191
1988	14
1988	30
1988	88
1988	115
1988	144
1988	165
1989	12
1989	13
1989	89
1989	93
1989	118
1989	121
1989	123
1989	124
1989	128
1989	146
1989	172
1989	188
1989	189
1989	193
1990	11
1990	90
1990	99
1990	101
1990	103
1990	113
1990	114
1990	126
1990	142
1990	143
1990	163
1990	164
1990	171
1990	182
1990	187
1990	192
1990	194
1991	6
1991	116
1991	137
1991	139
1991	141
1991	168
1991	173
1991	174
1991	175
1991	185
1992	10
1992	91
1992	92
1992	94
1992	95
1992	96
1992	98
1992	102
1992	104
1992	111
1992	127
1992	129
1992	131
1992	140
1992	167
1992	170
1992	176
1992	177
1992	178
1992	181
1992	200
1993	5
1993	105
1993	106
1993	109
1993	110
1993	112
1993	120
1993	135
1993	136
1993	166
1993	179
1993	183
1993	184
1993	186
1993	195
1994	8
1994	9
1994	65
[truncated: 56,457 more rows]
