# Supplementary material for: Measuring Predictability of Autonomous Network Transitions into Bursting Dynamics
Source: PLoS One. 2015 Apr 9;10(4):e0122225. doi: 10.1371/journal.pone.0122225 (PMC4391948; doi:10.1371/journal.pone.0122225)
Supplement: S7 Dataset — Excitatory only network, Pe = 0.4, with noise frequency of fN = 0.00005 and all neurons receive identical external current Ieext = 1.05. (XLS) [file pone.0122225.s007.xls]

## Sheet: Sheet1
96	112
130	75
173	78
176	77
177	135
178	73
178	81
179	82
179	87
180	41
180	52
180	74
180	79
181	7
181	85
181	104
181	113
181	139
182	33
182	42
182	63
182	70
182	71
182	108
182	130
182	140
183	61
183	69
183	76
183	80
183	83
183	109
183	126
183	131
183	132
183	133
183	136
183	144
184	4
184	5
184	29
184	43
184	44
184	49
184	53
184	84
184	86
184	89
184	91
184	111
184	124
184	134
184	137
184	186
184	200
185	1
185	3
185	6
185	11
185	39
185	40
185	48
185	51
185	54
185	60
185	64
185	65
185	66
185	67
185	75
185	88
185	101
185	102
185	103
185	110
185	115
185	118
185	123
185	128
185	138
185	141
185	142
185	172
185	184
185	192
185	195
186	2
186	8
186	15
186	27
186	35
186	37
186	45
186	50
186	56
186	57
186	58
186	68
186	72
186	90
186	92
186	93
186	98
186	99
186	100
186	105
186	106
186	114
186	120
186	121
186	127
186	129
186	143
186	145
186	146
186	155
186	161
186	175
186	179
186	188
186	189
186	190
186	197
186	199
187	9
187	10
187	13
187	14
187	25
187	28
187	30
187	31
187	46
187	47
187	62
187	94
187	95
187	107
187	112
187	116
187	119
187	122
187	125
187	147
187	148
187	150
187	151
187	159
187	163
187	164
187	171
187	180
187	181
187	185
187	187
187	196
187	198
188	12
188	16
188	24
188	26
188	32
188	36
188	38
188	55
188	59
188	96
188	97
188	149
188	152
188	153
188	154
188	158
188	160
188	168
188	173
188	174
188	176
188	177
188	178
188	182
188	183
188	191
188	194
189	17
189	20
189	21
189	23
189	117
189	157
189	162
189	165
189	169
189	170
189	193
190	18
190	22
190	34
190	156
190	166
190	167
192	19
234	124
242	110
327	10
336	106
344	104
344	109
345	85
345	103
345	105
346	77
346	102
346	108
347	134
348	111
348	112
349	61
350	113
351	73
351	87
351	99
351	100
351	110
351	130
352	7
352	43
352	63
352	81
352	107
352	120
352	126
353	27
353	44
353	57
353	75
353	78
353	83
353	98
353	114
353	123
353	133
353	140
353	188
353	189
353	195
354	2
354	3
354	42
354	52
354	64
354	86
354	88
354	101
354	131
354	132
354	137
354	145
354	155
355	5
355	8
355	11
355	14
355	40
355	41
355	49
355	58
355	60
355	62
355	65
355	67
355	72
355	74
355	97
355	121
355	128
355	135
355	136
355	139
355	144
355	168
355	175
355	177
355	186
355	190
355	191
356	4
356	6
356	9
356	12
356	13
356	15
356	56
356	70
356	71
356	82
356	89
356	91
356	115
356	118
356	122
356	125
356	129
356	138
356	147
356	171
356	179
357	32
357	33
357	39
357	45
357	46
357	47
357	48
357	53
357	59
357	66
357	68
357	69
357	79
357	80
357	84
357	90
357	93
357	95
357	119
357	124
357	127
357	141
357	143
357	150
357	151
357	172
357	174
357	185
357	192
357	196
357	197
357	198
358	1
358	16
358	25
358	28
358	29
358	30
358	37
358	51
358	54
358	76
358	92
358	94
358	96
358	116
358	142
358	146
358	148
358	154
358	159
358	165
358	173
358	180
358	181
358	184
358	187
358	193
358	199
358	200
359	23
359	24
359	31
359	36
359	38
359	50
359	117
359	149
359	152
359	153
359	160
359	164
359	169
359	170
359	176
359	178
359	182
359	183
359	194
360	21
360	26
360	34
360	35
360	55
360	157
360	158
360	161
360	163
360	166
360	167
361	10
361	17
361	18
361	20
361	156
362	22
362	162
363	106
365	19
365	109
367	104
368	85
368	134
449	103
452	105
453	77
456	61
457	108
459	104
462	102
464	63
466	111
467	112
468	100
471	99
472	75
472	109
473	60
473	110
474	113
475	98
475	114
476	101
477	97
477	126
477	195
478	52
478	57
478	106
478	130
479	58
479	107
480	65
480	71
480	95
480	147
480	191
481	15
481	62
481	67
481	81
481	87
481	139
482	86
482	146
482	171
483	27
483	40
483	44
483	56
483	73
483	115
483	120
483	141
483	189
484	85
484	150
484	151
485	49
485	54
485	59
485	70
485	74
485	78
485	83
485	131
485	134
485	144
485	155
485	168
485	188
485	190
485	192
486	3
486	6
486	41
486	42
486	66
486	84
486	91
486	93
486	94
486	118
486	123
486	124
486	135
486	145
486	172
486	186
486	193
486	196
487	7
487	39
487	43
487	48
487	64
487	68
487	88
487	96
487	122
487	133
487	137
487	143
487	174
487	177
487	198
487	200
488	4
488	11
488	14
488	32
488	50
488	69
488	72
488	82
488	89
488	92
488	103
488	119
488	121
488	128
488	136
488	140
488	175
488	194
488	199
489	2
489	5
489	10
489	45
489	51
489	53
489	80
489	90
489	116
489	132
489	138
489	148
489	149
489	153
489	170
489	173
489	180
489	184
489	185
489	187
489	197
490	1
490	9
490	13
490	16
490	28
490	29
490	30
490	33
490	37
490	46
490	47
490	55
490	76
490	77
490	127
490	129
490	142
490	152
490	154
490	159
490	169
490	181
491	8
491	12
491	18
491	24
491	31
491	36
491	79
491	112
491	125
491	164
491	165
491	176
491	178
491	183
492	23
492	25
492	26
492	35
492	38
492	61
492	104
492	117
492	160
492	161
492	167
492	179
492	182
493	17
493	21
493	75
493	157
493	163
494	20
494	34
494	60
494	100
494	156
494	158
494	166
495	108
495	162
496	22
496	105
496	109
497	111
499	19
499	52
499	63
499	99
500	102
501	126
504	113
505	110
507	195
509	98
514	106
517	97
524	101
531	15
542	95
561	58
600	130
608	134
608	151
611	131
614	133
616	56
616	147
617	94
617	155
618	98
618	191
619	57
619	132
619	135
619	154
620	99
620	171
621	42
621	54
621	65
621	128
621	141
622	59
622	85
622	86
622	136
622	146
623	29
623	60
623	61
623	62
623	93
623	100
623	109
623	139
623	150
623	153
624	27
624	40
624	73
624	91
624	96
624	97
624	112
624	129
624	137
624	138
624	143
624	144
624	145
624	152
625	6
625	71
625	83
625	92
625	103
625	104
625	114
625	149
625	157
625	174
625	189
625	192
626	7
626	39
626	44
626	67
626	77
626	87
626	88
626	89
626	107
626	111
626	120
626	168
626	177
626	186
626	188
626	195
627	41
627	43
627	55
627	63
627	70
627	75
627	90
627	106
627	108
627	115
627	122
627	123
627	140
627	148
627	172
627	175
627	180
628	4
628	11
628	14
628	28
628	30
628	50
628	68
628	69
628	81
628	101
628	105
628	118
628	142
628	158
628	169
628	170
628	173
628	184
628	187
628	190
628	193
629	2
629	3
629	5
629	9
629	26
629	33
629	45
629	58
629	64
629	66
629	72
629	74
629	84
629	102
629	110
629	113
629	119
629	127
629	159
629	161
629	179
629	181
629	185
629	194
629	196
629	200
630	10
630	12
630	13
630	15
630	16
630	24
630	32
630	52
630	121
630	124
630	126
630	130
630	176
630	178
630	183
630	197
630	198
631	1
631	8
631	18
631	23
631	25
631	31
631	37
631	38
631	46
631	48
631	49
631	76
631	80
631	82
631	95
631	116
631	125
631	134
631	160
631	164
631	165
631	167
631	182
631	199
632	21
632	35
632	36
632	47
632	53
632	78
632	117
632	156
632	163
633	20
633	51
633	79
633	151
633	162
633	166
634	17
634	22
634	34
637	131
639	19
654	19
695	155
716	82
720	154
725	98
726	191
730	86
732	85
739	83
741	88
747	87
748	81
748	91
750	72
752	92
752	93
753	90
754	158
755	77
755	94
755	157
756	33
756	80
756	84
756	89
758	29
758	73
758	97
758	123
758	134
759	99
759	184
760	60
760	61
760	76
760	96
760	100
760	104
760	112
761	27
761	62
761	65
761	75
761	109
761	133
761	195
762	28
762	40
762	63
762	69
762	95
762	103
762	144
762	147
762	161
762	186
763	6
763	70
763	74
763	78
763	120
763	130
763	132
763	159
763	181
764	9
764	11
764	35
764	42
764	68
764	71
764	108
764	119
764	121
764	126
764	127
764	135
764	151
764	171
764	185
764	187
764	189
765	2
765	4
765	7
765	15
765	26
765	30
765	31
765	56
765	57
765	64
765	107
765	115
765	131
765	136
765	150
765	192
766	10
766	41
766	44
766	58
766	66
766	67
766	101
766	106
766	111
766	118
766	128
766	138
766	139
766	140
766	145
766	152
766	182
766	188
766	190
767	3
767	5
767	23
767	24
767	25
767	32
767	39
767	43
767	98
767	105
767	110
767	113
767	122
767	124
767	129
767	137
767	141
767	143
767	146
767	148
767	149
767	153
767	160
767	162
767	178
767	179
767	180
767	183
767	193
767	196
767	200
768	1
768	8
768	14
768	52
768	59
768	79
768	114
768	142
768	155
768	163
768	165
768	168
768	169
768	172
768	194
768	198
768	199
769	12
769	13
769	20
769	36
769	49
769	54
769	55
769	82
769	102
769	116
769	117
769	125
769	156
769	164
769	170
769	174
769	175
769	177
769	197
770	16
770	21
770	22
770	37
770	45
770	50
770	53
770	85
770	86
770	173
770	176
771	18
771	38
771	46
771	48
771	191
772	17
772	47
772	154
772	166
772	167
773	34
773	51
774	81
774	83
777	87
777	88
778	33
779	19
780	77
784	76
784	91
786	90
788	92
789	134
794	89
797	184
800	93
828	3
875	157
877	158
883	75
884	161
891	78
891	162
892	73
893	159
895	74
895	160
896	104
897	164
898	7
898	163
899	2
899	70
899	77
899	142
900	71
900	123
900	186
901	69
901	105
902	110
902	138
902	144
902	156
903	4
903	42
903	52
903	61
903	72
903	81
903	84
903	109
903	113
904	5
904	6
904	40
904	55
904	67
904	80
904	112
904	135
904	140
904	165
904	189
905	11
905	63
905	68
905	87
905	103
905	108
905	119
905	121
905	130
905	132
905	141
905	155
905	168
905	190
905	197
906	9
906	41
906	43
906	60
906	62
906	65
906	66
906	82
906	89
906	100
906	134
906	136
906	139
906	143
906	146
906	184
906	185
906	188
906	195
907	1
907	3
907	8
907	27
907	44
907	64
907	91
907	106
907	107
907	111
907	116
907	120
907	126
907	127
907	128
907	131
907	133
907	137
907	148
907	181
907	187
907	196
907	200
908	10
908	15
908	29
908	49
908	57
908	58
908	76
908	79
908	85
908	86
908	94
908	99
908	115
908	145
908	151
908	192
908	198
908	199
909	12
909	13
909	25
909	28
909	33
909	39
909	50
909	83
909	88
909	92
909	93
909	97
909	102
909	117
909	118
909	124
909	147
909	150
909	154
909	167
909	169
909	172
909	179
909	180
909	182
909	191
910	23
910	24
910	26
910	30
910	31
910	32
910	35
910	38
910	54
910	56
910	59
910	90
910	95
910	98
910	101
910	114
910	122
910	129
910	149
910	166
910	171
910	183
910	193
911	14
911	45
911	48
911	53
911	96
911	125
911	152
911	153
911	170
911	175
911	178
911	194
912	16
912	17
912	21
912	36
912	37
912	46
912	47
912	51
912	75
912	173
912	174
912	177
913	20
913	22
913	176
914	18
914	34
917	73
917	104
917	157
918	159
919	19
921	158
922	161
925	7
943	160
951	164
957	162
960	78
961	163
1025	147
1036	144
1037	142
1040	143
1040	146
1043	140
1045	6
1045	141
1045	150
1047	139
1048	138
1048	155
1049	2
1049	145
1049	148
1050	137
1051	42
1051	52
1051	123
1051	136
1052	4
1052	11
1052	109
1052	149
1053	3
1053	50
1053	73
1053	119
1053	135
1053	153
1054	5
1054	8
1054	9
1054	43
1054	67
1054	89
1054	106
1054	131
1054	134
1054	151
1054	159
1055	1
1055	10
1055	13
1055	40
1055	62
1055	74
1055	105
1055	110
1055	118
1055	172
1056	7
1056	12
1056	44
1056	70
1056	77
1056	113
1056	121
1056	128
1056	130
1056	133
1056	154
1056	186
1056	195
1057	14
1057	15
1057	41
1057	65
1057	66
1057	75
1057	79
1057	84
1057	92
1057	99
1057	101
1057	102
1057	104
1057	112
1057	115
1057	116
1057	120
1057	132
1057	152
1057	156
1057	157
1057	198
1057	200
1058	48
1058	53
1058	54
1058	69
1058	71
1058	81
1058	107
1058	111
1058	122
1058	127
1058	171
1058	189
1058	190
1058	197
1058	199
1059	16
1059	39
1059	45
1059	47
1059	51
1059	60
1059	61
1059	68
1059	85
1059	93
1059	100
1059	103
1059	108
1059	126
1059	160
1059	161
1059	168
1059	175
1059	184
1059	192
1059	196
1060	46
1060	49
1060	55
1060	64
1060	76
1060	82
1060	83
1060	86
1060	87
1060	88
1060	91
1060	94
1060	98
1060	117
1060	125
1060	129
1060	158
1060	165
1060	167
1060	174
1060	180
1060	181
1060	185
1060	188
1060	191
1061	24
1061	25
1061	26
1061	27
1061	30
1061	32
1061	33
1061	36
1061	56
1061	57
1061	58
1061	63
1061	80
1061	90
1061	95
1061	97
1061	114
1061	124
1061	173
1061	177
1061	179
1061	182
1061	183
1061	187
1062	21
1062	28
1062	29
1062	37
1062	38
1062	59
1062	72
1062	169
1062	176
1062	193
1062	194
1063	17
1063	23
1063	31
1063	35
1063	96
1063	147
1063	163
1063	164
1063	166
1063	170
1063	178
1064	18
1064	20
1064	78
1065	22
1065	34
1065	162
1067	6
1069	19
1069	144
1069	146
1070	142
1073	141
1076	155
1078	140
1078	143
1175	150
1182	153
1183	148
1188	149
1189	146
1190	145
1190	152
1191	154
1192	151
1193	118
1193	155
1193	157
1194	138
1195	139
1196	144
1197	131
1197	136
1197	143
1197	147
1197	159
1198	2
1198	7
1198	42
1198	52
1198	89
1198	106
1198	134
1198	137
1198	141
1199	4
1199	99
1199	122
1199	158
1200	6
1200	9
1200	92
1200	119
1200	135
1200	140
1200	142
1201	11
1201	13
1201	50
1201	73
1201	115
1201	161
1201	195
1202	3
1202	5
1202	8
1202	65
1202	109
1202	121
1202	123
1203	1
1203	10
1203	12
1203	14
1203	43
1203	62
1203	67
1203	102
1203	110
1203	128
1203	130
1203	133
1203	160
1203	172
1203	186
1204	15
1204	16
1204	40
1204	44
1204	75
1204	101
1204	104
1204	120
1204	132
1204	156
1204	171
1204	184
1204	190
1204	199
1204	200
1205	41
1205	45
1205	53
1205	94
1205	98
1205	100
1205	103
1205	105
1205	112
1205	113
1205	116
1205	126
1205	162
1205	180
1205	196
1205	197
1205	198
1206	48
1206	51
1206	54
1206	56
1206	60
1206	84
1206	88
1206	93
1206	111
1206	175
1206	181
1206	182
1206	185
1206	188
1206	189
1206	191
1206	192
1207	21
1207	39
1207	46
1207	47
1207	49
1207	61
1207	69
1207	74
1207	77
1207	85
1207	86
1207	87
1207	90
1207	91
1207	95
1207	97
1207	107
1207	108
1207	125
1207	127
1207	163
1207	164
1207	174
1208	24
1208	30
1208	32
1208	36
1208	55
1208	57
1208	58
1208	66
1208	68
1208	70
1208	71
1208	81
1208	83
1208	114
1208	117
1208	124
1208	129
1208	167
1208	168
1208	169
1208	173
1208	177
1208	179
1208	183
1208	187
1208	193
1209	25
1209	26
1209	27
1209	28
1209	29
1209	33
1209	37
1209	38
1209	59
1209	63
1209	64
1209	96
1209	165
1209	176
1209	178
1209	194
1210	17
1210	18
1210	76
1210	79
1210	80
1210	150
1210	166
1210	170
1211	20
1211	23
1211	31
1211	35
1211	72
1211	78
1211	82
1212	22
1212	34
1215	153
1216	19
1216	118
1221	151
1221	155
1227	154
1236	157
1277	148
1279	146
1280	152
1282	149
1290	145
1296	144
1297	134
1298	143
1299	131
1300	147
1301	89
1302	99
1302	141
1302	150
1303	138
1304	92
1305	142
1306	42
1306	140
1307	136
1307	195
1308	139
1309	52
1309	73
1310	137
1311	146
1312	106
1312	135
1315	186
1316	41
1316	50
1316	133
1317	130
1318	155
1318	184
1319	104
1319	109
1319	132
1319	159
1319	172
1320	102
1320	171
1321	7
1321	44
1321	118
1322	6
1322	43
1322	65
1322	100
1322	101
1322	115
1322	153
1323	40
1323	48
1323	103
1323	105
1323	110
1323	151
1324	39
1324	51
1324	53
1324	54
1324	62
1324	98
1324	154
1324	175
1324	185
1324	189
1324	190
1325	2
1325	4
1325	16
1325	47
1325	75
1325	122
1325	180
1325	182
1326	3
1326	13
1326	45
1326	60
1326	108
1326	119
1326	123
1326	126
1326	128
1326	174
1326	181
1326	187
1326	188
1326	192
1326	199
1326	200
1327	5
1327	11
1327	15
1327	37
1327	46
1327	49
1327	61
1327	67
1327	77
1327	94
1327	97
1327	111
1327	112
1327	113
1327	134
1327	161
1327	163
1327	173
1327	177
1327	191
1328	8
1328	9
1328	24
1328	57
1328	86
1328	88
1328	107
1328	120
1328	131
1328	160
1328	168
1328	169
1328	197
1328	198
1329	1
1329	10
1329	14
1329	36
1329	42
1329	56
1329	58
1329	74
1329	87
1329	90
1329	93
1329	95
1329	121
1329	124
1329	158
1329	176
1329	178
1329	183
1329	196
1330	12
1330	38
1330	55
1330	63
1330	69
1330	70
1330	83
1330	85
1330	91
1330	129
1330	156
1330	157
1330	165
1330	179
1330	193
1331	25
1331	27
1331	32
1331	68
1331	71
1331	84
1331	96
1331	114
1331	116
1331	125
1331	127
1331	164
1331	170
1331	194
1332	17
1332	21
1332	33
1332	35
1332	52
1332	59
1332	64
1332	66
1332	81
1332	99
1332	162
1332	166
1332	167
1333	18
1333	23
1333	26
1333	28
1333	29
1333	30
1333	117
1334	20
1334	31
1334	79
1334	80
1334	89
1334	195
1335	34
1335	72
1335	76
1335	78
1335	82
1335	92
1336	73
1337	22
1337	148
1338	106
1338	152
1339	41
1339	141
1339	144
1339	149
1340	19
1340	142
1340	145
1341	184
1342	186
1343	109
1344	140
1344	146
1345	147
1346	104
1346	137
1346	143
1347	138
1347	150
1348	139
1349	136
1350	155
1352	130
1353	135
1360	134
1361	133
1363	131
1368	132
1371	42
1402	159
1441	118
1442	153
1444	115
1444	154
1446	7
1446	151
1450	152
1450	157
1450	189
1450	190
1451	185
1452	4
1452	122
1453	6
1453	149
1453	155
1454	119
1455	2
1455	5
1455	50
1456	3
1456	8
1456	16
1456	182
1457	43
1457	103
1457	126
1457	158
1457	188
1458	9
1458	11
1458	13
1458	61
1458	161
1458	184
1458	186
1459	40
1459	44
1459	65
1459	75
1459	89
1459	128
1459	147
1460	1
1460	10
1460	42
1460	56
1460	62
1460	73
1460	100
1460	120
1460	121
1460	172
1460	187
1461	12
1461	45
1461	46
1461	57
1461	60
1461	98
1461	99
1461	112
1461	146
1461	150
1461	171
1461	180
[truncated: 49,518 more rows]
