# Supplementary material for: Measuring Predictability of Autonomous Network Transitions into Bursting Dynamics
Source: PLoS One. 2015 Apr 9;10(4):e0122225. doi: 10.1371/journal.pone.0122225 (PMC4391948; doi:10.1371/journal.pone.0122225)
Supplement: S8 Dataset — Excitatory only network, Pe = 1, with noise frequency of fN = 0.00005 and all neurons receive identical external current Ieext = 1.05. (XLS) [file pone.0122225.s008.xls]

## Sheet: Sheet1
22	14
251	72
251	93
251	174
252	43
252	106
252	192
253	7
253	9
253	29
253	42
253	45
253	48
253	60
253	108
253	112
253	128
253	154
253	165
253	168
253	179
253	181
253	182
253	190
254	12
254	17
254	19
254	20
254	21
254	31
254	32
254	37
254	41
254	46
254	55
254	56
254	61
254	63
254	79
254	80
254	81
254	84
254	85
254	89
254	99
254	109
254	114
254	115
254	117
254	119
254	122
254	123
254	125
254	129
254	130
254	131
254	132
254	133
254	142
254	143
254	145
254	149
254	151
254	159
254	160
254	166
254	167
254	170
254	175
254	177
254	178
254	184
254	185
254	186
254	193
254	194
254	199
255	1
255	2
255	3
255	5
255	6
255	10
255	11
255	13
255	14
255	15
255	18
255	22
255	24
255	25
255	26
255	27
255	28
255	33
255	34
255	35
255	36
255	39
255	44
255	47
255	49
255	50
255	51
255	54
255	57
255	58
255	59
255	62
255	67
255	68
255	69
255	73
255	74
255	75
255	76
255	78
255	82
255	83
255	86
255	90
255	91
255	92
255	94
255	95
255	96
255	97
255	98
255	100
255	101
255	102
255	103
255	110
255	111
255	113
255	120
255	126
255	127
255	134
255	136
255	138
255	139
255	140
255	141
255	144
255	146
255	147
255	148
255	152
255	153
255	155
255	156
255	161
255	162
255	164
255	169
255	171
255	172
255	173
255	183
255	189
255	191
255	195
255	200
256	4
256	8
256	16
256	23
256	30
256	38
256	52
256	53
256	64
256	65
256	66
256	70
256	71
256	77
256	87
256	88
256	104
256	105
256	107
256	116
256	118
256	121
256	124
256	135
256	137
256	150
256	158
256	163
256	176
256	180
256	187
256	188
256	196
256	197
256	198
257	40
257	157
284	70
311	191
324	112
370	104
381	12
425	159
429	139
431	151
432	36
432	93
433	8
433	126
433	142
434	35
434	84
434	122
434	173
434	176
435	76
435	81
435	89
435	123
435	144
435	145
436	94
436	108
436	113
436	132
436	169
436	182
436	192
436	199
437	9
437	55
437	68
437	72
437	95
437	134
437	152
437	189
437	196
438	19
438	41
438	42
438	46
438	60
438	61
438	63
438	83
438	92
438	106
438	111
438	116
438	140
438	156
438	161
438	165
438	168
439	1
439	6
439	15
439	20
439	26
439	29
439	31
439	32
439	37
439	45
439	47
439	48
439	51
439	52
439	54
439	58
439	59
439	67
439	80
439	88
439	99
439	102
439	103
439	114
439	127
439	141
439	153
439	160
439	166
439	170
439	172
439	174
439	175
439	177
439	179
439	184
440	4
440	11
440	21
440	22
440	24
440	25
440	28
440	33
440	39
440	43
440	49
440	53
440	56
440	57
440	62
440	69
440	73
440	74
440	75
440	78
440	79
440	85
440	86
440	87
440	90
440	91
440	109
440	117
440	121
440	125
440	128
440	137
440	158
440	163
440	167
440	178
440	183
440	185
440	191
440	197
441	2
441	3
441	5
441	7
441	10
441	13
441	14
441	16
441	18
441	23
441	34
441	38
441	44
441	65
441	71
441	82
441	96
441	97
441	98
441	100
441	101
441	105
441	107
441	110
441	115
441	118
441	119
441	120
441	129
441	130
441	131
441	135
441	136
441	143
441	148
441	154
441	155
441	162
441	164
441	171
441	180
441	181
441	186
441	188
441	190
441	193
441	194
441	195
442	17
442	27
442	40
442	50
442	66
442	77
442	112
442	124
442	133
442	146
442	147
442	149
442	150
442	187
442	198
443	30
443	64
443	70
443	138
443	157
443	200
444	104
445	12
447	159
578	151
585	36
590	122
593	192
597	176
598	142
598	199
599	182
601	32
601	127
602	49
602	123
602	179
603	52
603	169
604	33
604	132
604	162
605	61
605	62
605	160
605	161
606	4
606	42
606	76
606	80
606	89
606	91
606	92
606	144
606	150
606	152
606	166
606	167
606	172
607	22
607	26
607	41
607	55
607	60
607	72
607	79
607	81
607	83
607	88
607	93
607	116
607	129
607	153
607	155
607	159
607	168
607	171
607	183
607	189
608	2
608	8
608	11
608	15
608	19
608	29
608	47
608	59
608	82
608	87
608	102
608	112
608	113
608	114
608	126
608	131
608	138
608	139
608	145
608	165
608	178
608	191
608	193
609	1
609	14
609	20
609	24
609	38
609	39
609	43
609	45
609	58
609	68
609	74
609	75
609	84
609	94
609	95
609	99
609	101
609	106
609	108
609	109
609	125
609	140
609	156
609	164
609	170
609	173
609	184
609	190
609	196
610	3
610	6
610	9
610	10
610	13
610	23
610	28
610	35
610	37
610	40
610	44
610	46
610	51
610	57
610	63
610	77
610	78
610	85
610	96
610	97
610	103
610	104
610	107
610	111
610	120
610	124
610	130
610	134
610	135
610	146
610	147
610	175
610	177
610	180
610	185
610	194
610	197
611	5
611	12
611	16
611	21
611	25
611	27
611	31
611	34
611	53
611	54
611	56
611	65
611	66
611	67
611	69
611	70
611	71
611	73
611	86
611	90
611	100
611	105
611	110
611	115
611	117
611	118
611	119
611	128
611	136
611	141
611	143
611	148
611	154
611	157
611	158
611	163
611	188
611	198
612	7
612	50
612	64
612	98
612	121
612	133
612	137
612	149
612	174
612	181
612	186
612	187
612	195
612	200
613	17
613	18
613	30
613	48
613	151
614	122
614	192
617	36
617	142
618	176
625	182
721	199
723	123
734	169
783	132
784	127
785	61
785	179
786	152
787	49
787	165
788	32
788	52
788	114
788	172
788	192
789	155
789	193
790	63
790	109
790	129
790	162
790	177
791	4
791	11
791	19
791	39
791	42
791	80
791	92
791	131
791	139
791	156
791	159
792	13
792	33
792	37
792	59
792	60
792	81
792	87
792	93
792	94
792	101
792	106
792	107
792	108
792	135
792	160
792	161
792	170
792	171
792	175
792	191
793	1
793	2
793	3
793	20
793	22
793	38
793	46
793	50
793	55
793	58
793	62
793	68
793	72
793	74
793	75
793	112
793	117
793	134
793	142
793	147
793	151
793	166
793	167
793	180
793	190
794	8
794	9
794	14
794	15
794	26
794	29
794	31
794	43
794	51
794	54
794	66
794	70
794	76
794	78
794	82
794	83
794	84
794	86
794	89
794	91
794	95
794	97
794	99
794	100
794	115
794	126
794	130
794	133
794	138
794	140
794	150
794	153
794	164
794	173
794	174
794	178
794	189
794	195
795	5
795	6
795	7
795	10
795	16
795	21
795	27
795	28
795	35
795	36
795	41
795	44
795	45
795	47
795	48
795	56
795	57
795	69
795	73
795	77
795	85
795	88
795	96
795	102
795	103
795	104
795	105
795	110
795	111
795	116
795	118
795	120
795	121
795	122
795	124
795	128
795	136
795	143
795	144
795	146
795	158
795	168
795	176
795	184
795	185
795	186
795	196
795	197
795	198
796	12
796	17
796	23
796	24
796	25
796	30
796	34
796	40
796	53
796	64
796	65
796	67
796	71
796	79
796	98
796	113
796	119
796	123
796	125
796	141
796	145
796	148
796	149
796	154
796	157
796	163
796	181
796	182
796	183
796	187
796	188
796	194
796	200
797	90
797	137
797	199
798	18
798	169
804	61
855	132
928	179
934	114
937	129
943	172
946	39
948	155
950	101
950	170
952	131
952	159
953	3
954	193
955	66
955	84
955	121
955	127
956	2
956	92
956	180
956	192
957	60
957	80
957	94
957	105
957	146
957	151
957	156
957	175
958	55
958	58
958	68
958	74
958	93
958	115
958	123
958	130
958	154
959	5
959	38
959	61
959	72
959	95
959	124
959	134
959	161
959	191
960	1
960	6
960	8
960	11
960	13
960	15
960	26
960	29
960	35
960	81
960	87
960	88
960	109
960	117
960	126
960	136
960	162
960	165
960	171
960	173
960	174
960	177
960	184
960	195
960	198
961	9
961	14
961	27
961	31
961	41
961	43
961	49
961	51
961	52
961	53
961	54
961	56
961	59
961	64
961	65
961	78
961	99
961	106
961	108
961	120
961	122
961	128
961	132
961	139
961	140
961	142
961	152
961	153
961	176
961	185
961	186
961	189
961	196
961	199
962	7
962	10
962	19
962	21
962	23
962	28
962	32
962	37
962	42
962	46
962	47
962	50
962	57
962	62
962	63
962	67
962	69
962	70
962	77
962	83
962	85
962	86
962	89
962	90
962	102
962	103
962	110
962	111
962	112
962	113
962	119
962	135
962	143
962	144
962	148
962	150
962	163
962	166
962	169
962	178
962	182
962	183
962	197
963	4
963	16
963	20
963	22
963	25
963	30
963	36
963	44
963	45
963	71
963	73
963	76
963	82
963	96
963	104
963	107
963	116
963	118
963	125
963	133
963	145
963	147
963	149
963	158
963	167
963	168
963	179
963	181
963	190
963	194
964	12
964	17
964	24
964	33
964	34
964	48
964	75
964	79
964	91
964	97
964	98
964	100
964	114
964	137
964	138
964	141
964	157
964	187
964	188
965	18
965	40
965	160
965	164
965	200
966	129
968	39
968	172
970	155
972	170
976	159
990	186
1014	53
1138	131
1140	101
1141	3
1141	84
1142	2
1143	161
1144	60
1144	72
1145	56
1145	66
1145	115
1145	127
1146	92
1146	95
1146	121
1146	123
1146	199
1147	1
1147	38
1147	42
1147	67
1147	88
1147	90
1147	94
1147	132
1147	172
1147	192
1148	7
1148	15
1148	29
1148	31
1148	41
1148	68
1148	74
1148	80
1148	93
1148	103
1148	117
1148	129
1148	146
1148	156
1148	179
1148	185
1149	5
1149	10
1149	27
1149	39
1149	52
1149	64
1149	77
1149	78
1149	87
1149	105
1149	106
1149	113
1149	114
1149	135
1149	150
1149	152
1149	177
1149	183
1149	184
1149	186
1149	189
1149	193
1149	194
1150	9
1150	11
1150	13
1150	14
1150	16
1150	20
1150	22
1150	26
1150	28
1150	32
1150	34
1150	45
1150	47
1150	55
1150	58
1150	79
1150	81
1150	85
1150	99
1150	102
1150	108
1150	111
1150	120
1150	125
1150	130
1150	134
1150	136
1150	142
1150	148
1150	149
1150	151
1150	154
1150	158
1150	162
1150	165
1150	171
1150	174
1150	178
1150	180
1150	196
1151	6
1151	8
1151	12
1151	21
1151	24
1151	37
1151	43
1151	44
1151	46
1151	51
1151	57
1151	59
1151	61
1151	63
1151	65
1151	69
1151	71
1151	83
1151	86
1151	89
1151	97
1151	100
1151	104
1151	109
1151	110
1151	112
1151	116
1151	119
1151	122
1151	124
1151	126
1151	128
1151	140
1151	143
1151	145
1151	147
1151	153
1151	155
1151	157
1151	163
1151	166
1151	167
1151	169
1151	170
1151	173
1151	175
1151	176
1151	181
1151	182
1151	191
1151	195
1151	198
1152	17
1152	19
1152	23
1152	25
1152	30
1152	33
1152	35
1152	36
1152	40
1152	48
1152	49
1152	53
1152	54
1152	62
1152	70
1152	73
1152	75
1152	76
1152	82
1152	91
1152	96
1152	98
1152	107
1152	118
1152	133
1152	137
1152	139
1152	141
1152	144
1152	159
1152	164
1152	168
1152	188
1152	190
1152	197
1153	4
1153	50
1153	138
1153	160
1153	187
1153	200
1154	18
1172	89
1229	19
1237	72
1283	131
1286	84
1289	3
1289	101
1290	2
1290	161
1291	60
1292	95
1294	199
1295	115
1296	42
1297	7
1297	88
1297	123
1297	172
1298	1
1298	67
1298	127
1298	132
1299	41
1299	74
1299	186
1300	68
1300	125
1300	156
1300	185
1301	10
1301	29
1301	39
1301	103
1301	114
1301	129
1301	135
1301	152
1301	192
1302	31
1302	52
1302	66
1302	80
1302	85
1302	90
1302	92
1302	113
1302	117
1303	14
1303	15
1303	46
1303	47
1303	56
1303	78
1303	79
1303	87
1303	102
1303	106
1303	121
1303	130
1303	136
1303	177
1303	179
1303	184
1303	189
1303	194
1303	196
1304	11
1304	20
1304	22
1304	34
1304	38
1304	43
1304	59
1304	65
1304	100
1304	109
1304	146
1304	148
1304	149
1304	150
1304	155
1304	169
1304	171
1304	178
1304	180
1304	183
1304	195
1305	5
1305	6
1305	9
1305	16
1305	26
1305	27
1305	32
1305	37
1305	45
1305	57
1305	64
1305	77
1305	83
1305	93
1305	105
1305	111
1305	116
1305	120
1305	142
1305	147
1305	153
1305	158
1305	163
1305	166
1305	170
1305	176
1305	182
1305	188
1306	8
1306	12
1306	13
1306	24
1306	28
1306	30
1306	35
1306	40
1306	44
1306	49
1306	55
1306	58
1306	61
1306	63
1306	69
1306	71
1306	72
1306	81
1306	82
1306	86
1306	94
1306	96
1306	99
1306	107
1306	108
1306	110
1306	112
1306	119
1306	124
1306	126
1306	137
1306	140
1306	141
1306	144
1306	151
1306	159
1306	162
1306	164
1306	165
1306	167
1306	173
1306	191
1306	193
1306	198
1307	21
1307	23
1307	25
1307	33
1307	50
1307	51
1307	53
1307	54
1307	62
1307	73
1307	89
1307	91
1307	97
1307	104
1307	118
1307	122
1307	128
1307	134
1307	143
1307	145
1307	154
1307	174
1307	175
1307	181
1307	187
1307	190
1307	197
1308	4
1308	17
1308	36
1308	70
1308	75
1308	76
1308	98
1308	133
1308	138
1308	139
1308	157
1308	168
1309	19
1309	160
1309	200
1310	18
1310	48
1312	84
1312	95
1313	101
1313	161
1314	3
1316	60
1317	131
1318	199
1321	2
1326	123
1329	42
1404	115
1413	1
1443	132
1448	177
1449	127
1451	192
1452	152
1455	179
1456	106
1457	32
1457	114
1457	142
1458	135
1459	80
1459	129
1459	190
1459	193
1460	58
1460	155
1460	172
1461	74
1462	41
1462	73
1462	84
1462	109
1462	170
1462	180
1463	29
1463	52
1463	68
1463	72
1463	76
1463	86
1463	153
1463	156
1463	195
1464	9
1464	14
1464	20
1464	39
1464	60
1464	67
1464	83
1464	87
1464	92
1464	147
1464	175
1464	178
1464	191
1464	198
1465	7
1465	22
1465	26
1465	47
1465	49
1465	50
1465	62
1465	69
1465	75
1465	78
1465	82
1465	101
1465	118
1465	123
1465	130
1465	136
1465	160
1465	164
1465	167
1465	169
1465	171
1465	173
1465	182
1465	184
1465	185
1466	3
1466	5
1466	13
1466	15
1466	24
1466	27
1466	30
1466	31
1466	43
1466	57
1466	59
1466	63
1466	66
1466	85
1466	88
1466	91
1466	95
1466	97
1466	117
1466	120
1466	125
1466	134
1466	143
1466	144
1466	151
1466	162
1466	166
1466	181
1466	189
1467	6
1467	10
1467	11
1467	16
1467	23
1467	37
1467	38
1467	42
1467	45
1467	46
1467	51
1467	54
1467	55
1467	56
1467	61
1467	65
1467	70
1467	81
1467	89
1467	94
1467	99
1467	100
1467	102
1467	103
1467	105
1467	110
1467	112
1467	113
1467	116
1467	122
1467	126
1467	128
1467	146
1467	149
1467	154
1467	159
1467	165
1467	168
1467	183
1467	186
1467	188
1467	196
1467	197
1467	199
1468	2
1468	4
1468	8
1468	12
1468	19
1468	21
1468	25
1468	33
1468	35
1468	40
1468	44
1468	53
1468	71
1468	77
1468	90
1468	93
1468	96
1468	98
1468	104
1468	111
1468	119
1468	121
1468	124
1468	131
1468	138
1468	140
1468	141
1468	148
1468	158
1468	161
1468	163
1468	176
1468	187
1468	194
1469	1
1469	17
1469	28
1469	34
1469	36
1469	64
1469	79
1469	107
1469	108
1469	133
1469	137
1469	139
1469	145
1469	150
1469	174
1470	18
1470	115
1470	200
1471	48
1471	157
1472	192
1473	132
1474	152
1475	179
1476	114
1476	142
1480	127
1481	177
1482	106
1491	32
1552	39
1559	129
1568	91
1605	190
1614	73
1614	74
1614	84
1615	193
1619	31
1619	83
1620	23
1620	26
1620	80
1620	170
1621	160
1622	86
1622	130
1623	9
1623	51
1623	68
1623	69
1623	89
1623	95
1623	173
1623	184
1624	55
1624	57
1624	114
1624	120
1624	172
1625	5
1625	15
1625	47
1625	59
1625	82
1625	112
1625	122
1625	125
1625	144
1625	151
1625	154
1625	159
1625	180
1625	191
1626	3
1626	8
1626	13
1626	14
1626	29
1626	38
1626	42
1626	43
1626	56
1626	58
1626	61
1626	67
1626	71
1626	92
1626	117
1626	136
1626	146
1626	155
1626	166
1626	188
1626	196
1626	199
1627	1
1627	6
1627	10
1627	27
1627	41
1627	65
1627	72
1627	76
1627	78
1627	90
1627	98
1627	99
1627	103
1627	105
1627	110
1627	121
1627	123
1627	126
1627	128
1627	133
1627	135
1627	149
1627	156
1627	176
1627	178
1627	179
1627	182
1627	185
1627	197
1627	198
1628	20
1628	24
1628	35
1628	36
1628	45
1628	54
1628	60
1628	66
1628	81
1628	87
1628	94
1628	96
1628	97
1628	100
1628	101
1628	102
1628	108
1628	132
1628	134
1628	140
1628	148
1628	152
1628	153
1628	158
1628	169
1628	171
1628	181
1628	189
1628	192
1629	4
1629	7
1629	11
1629	12
1629	19
1629	21
1629	22
1629	34
1629	37
1629	44
1629	46
1629	49
1629	52
1629	53
1629	62
1629	77
1629	85
1629	88
1629	93
1629	104
1629	106
1629	109
1629	111
1629	115
1629	116
1629	124
1629	142
1629	147
1629	162
1629	165
1629	167
1629	174
1629	175
1629	195
1630	2
1630	16
1630	25
1630	28
1630	32
1630	33
1630	39
1630	40
1630	50
1630	63
1630	70
1630	75
1630	79
1630	113
1630	118
1630	119
1630	127
1630	129
1630	131
1630	138
1630	141
1630	143
1630	145
1630	150
1630	161
1630	163
1630	164
1630	168
1630	177
1630	186
1630	187
1631	30
1631	107
1631	137
1631	139
1631	183
1631	194
1632	17
1632	18
1632	64
1632	200
1633	48
1633	74
1633	157
1634	190
1635	84
1635	91
1638	73
1640	31
1666	193
1704	83
1708	37
1717	4
1725	80
1737	63
1741	74
1746	26
1746	114
1750	86
1753	15
1753	170
1754	11
1759	8
1759	191
1761	19
1761	57
1761	151
1763	9
1763	126
1764	42
1764	117
1765	72
1765	92
1765	95
1765	112
1765	142
1765	158
1765	184
1766	54
1766	96
1766	100
1766	130
1767	43
1767	50
1767	59
1767	140
1767	169
1768	1
1768	20
1768	36
1768	38
1768	47
1768	60
1768	84
1768	99
1768	103
1768	125
1768	154
1768	165
1768	189
1769	5
1769	10
1769	29
1769	32
1769	58
1769	61
1769	62
1769	71
1769	89
1769	94
1769	106
1769	121
1769	123
1769	128
1769	132
1769	159
1769	179
1769	185
1769	196
1769	199
1770	7
1770	21
1770	23
1770	41
1770	46
1770	55
1770	65
1770	98
1770	108
1770	109
1770	111
1770	115
1770	136
1770	145
1770	161
1770	174
1770	186
1770	192
1770	195
1771	6
1771	13
1771	31
1771	34
1771	35
1771	45
1771	68
1771	76
1771	82
1771	85
1771	105
1771	116
1771	120
1771	122
1771	129
1771	152
1771	166
1771	176
1771	178
1771	182
1771	188
1772	12
1772	16
1772	22
1772	24
1772	39
1772	44
1772	69
1772	73
1772	77
1772	83
1772	87
1772	93
1772	97
1772	101
1772	102
1772	110
1772	113
1772	131
1772	133
1772	134
1772	135
1772	148
1772	149
1772	156
1772	160
1772	162
[truncated: 36,983 more rows]
