# Supplementary material for: Measuring Predictability of Autonomous Network Transitions into Bursting Dynamics
Source: PLoS One. 2015 Apr 9;10(4):e0122225. doi: 10.1371/journal.pone.0122225 (PMC4391948; doi:10.1371/journal.pone.0122225)
Supplement: S9 Dataset — Excitatory only network, Pe = 0.15, neurons receive no noise, and their external current is taken from a uniform distribution of Ieext = 0.95–1.15. (XLS) [file pone.0122225.s009.xls]

## Sheet: Sheet1
192	51
192	70
193	52
193	54
193	57
193	66
194	53
195	49
195	50
195	55
195	56
195	63
195	67
195	69
195	81
196	46
196	59
196	60
196	68
196	174
197	11
197	47
197	48
197	58
197	61
197	62
197	64
197	65
197	71
197	74
197	121
197	151
197	172
197	188
198	22
198	25
198	43
198	45
198	72
198	73
198	76
198	77
198	122
198	123
198	147
198	170
198	177
198	178
198	187
198	199
199	9
199	23
199	42
199	44
199	75
199	78
199	93
199	118
199	126
199	169
199	173
199	179
199	182
200	1
200	7
200	21
200	26
200	27
200	33
200	37
200	79
200	80
200	89
200	98
200	116
200	119
200	120
200	125
200	168
200	171
200	175
200	176
200	180
200	189
201	3
201	8
201	14
201	19
201	20
201	24
201	29
201	30
201	35
201	36
201	39
201	40
201	85
201	87
201	88
201	97
201	99
201	100
201	101
201	111
201	115
201	117
201	124
201	127
201	128
201	135
201	153
201	155
201	164
201	181
201	183
201	184
201	185
201	186
201	190
201	191
202	4
202	5
202	6
202	10
202	12
202	13
202	15
202	17
202	18
202	28
202	32
202	34
202	38
202	41
202	82
202	84
202	96
202	103
202	104
202	107
202	113
202	114
202	129
202	137
202	145
202	149
202	154
202	158
202	163
202	165
202	166
202	167
202	192
202	193
202	195
202	198
202	200
203	2
203	16
203	31
203	83
203	86
203	90
203	91
203	92
203	95
203	102
203	106
203	108
203	110
203	112
203	130
203	132
203	136
203	139
203	141
203	143
203	144
203	146
203	148
203	150
203	156
203	159
203	160
203	162
203	196
203	197
204	94
204	105
204	109
204	131
204	133
204	138
204	140
204	142
204	152
204	157
204	161
204	194
205	134
381	70
382	66
384	69
385	63
385	67
385	68
387	11
387	62
387	64
387	65
387	71
387	72
387	174
388	25
388	54
388	59
388	60
388	73
388	74
389	23
389	51
389	52
389	57
389	61
389	76
389	151
390	22
390	53
390	55
390	56
390	58
390	75
390	81
390	123
390	172
390	177
390	178
391	21
391	26
391	49
391	50
391	77
391	78
391	126
391	147
391	170
391	187
392	7
392	24
392	27
392	46
392	79
392	121
392	122
392	128
392	173
392	175
392	188
393	8
393	19
393	20
393	29
393	42
393	47
393	48
393	80
393	98
393	99
393	118
393	125
393	169
393	171
393	176
393	179
394	9
394	15
394	18
394	28
394	30
394	43
394	45
394	88
394	101
394	119
394	120
394	124
394	127
394	129
394	168
394	180
394	182
395	4
395	6
395	10
395	12
395	13
395	14
395	17
395	32
395	33
395	34
395	36
395	38
395	44
395	82
395	97
395	100
395	107
395	115
395	116
395	130
395	135
395	145
395	149
395	153
395	154
395	155
395	181
395	186
395	189
395	190
396	3
396	5
396	16
396	31
396	35
396	37
396	39
396	40
396	84
396	85
396	87
396	89
396	93
396	96
396	103
396	104
396	111
396	114
396	117
396	131
396	132
396	136
396	137
396	150
396	164
396	166
396	167
396	183
396	184
396	185
396	191
396	198
397	1
397	41
397	83
397	86
397	102
397	105
397	106
397	108
397	113
397	133
397	139
397	143
397	144
397	146
397	148
397	156
397	158
397	163
397	165
397	192
397	193
397	199
397	200
398	2
398	90
398	91
398	92
398	95
398	110
398	112
398	134
398	140
398	141
398	142
398	152
398	157
398	159
398	160
398	162
398	195
398	197
399	94
399	109
399	138
399	161
399	194
399	196
557	70
558	66
560	11
560	69
561	67
561	68
562	63
563	62
563	64
563	65
563	71
564	72
564	74
564	174
565	25
565	59
565	60
565	61
565	73
566	23
566	76
566	151
567	57
567	58
567	75
568	7
568	8
568	22
568	52
568	54
568	56
568	77
568	78
568	123
568	126
568	172
568	178
568	187
569	15
569	21
569	26
569	27
569	55
569	81
569	147
569	170
569	177
570	10
570	14
570	19
570	24
570	51
570	53
570	79
570	128
570	171
570	173
571	4
571	9
571	12
571	13
571	18
571	20
571	28
571	29
571	30
571	49
571	50
571	80
571	98
571	99
571	122
571	169
571	175
571	188
572	6
572	16
572	17
572	34
572	42
572	88
572	107
572	118
572	121
572	125
572	155
572	168
572	176
572	179
573	3
573	5
573	32
573	33
573	38
573	46
573	48
573	82
573	100
573	101
573	120
573	124
573	127
573	129
573	149
573	153
573	154
573	180
573	182
573	186
573	189
574	31
574	36
574	37
574	43
574	45
574	47
574	89
574	96
574	97
574	103
574	106
574	111
574	115
574	116
574	119
574	130
574	132
574	135
574	145
574	150
574	167
574	181
574	184
574	185
574	190
574	191
575	1
575	35
575	40
575	44
575	83
575	84
575	85
575	87
575	93
575	102
575	104
575	105
575	108
575	114
575	131
575	136
575	137
575	146
575	148
575	156
575	158
575	164
575	165
575	166
575	183
575	193
575	198
576	2
576	39
576	41
576	86
576	95
576	110
576	117
576	133
576	143
576	144
576	152
576	157
576	163
576	192
576	199
576	200
577	90
577	91
577	92
577	109
577	112
577	113
577	134
577	139
577	140
577	142
577	159
577	160
577	162
577	195
577	197
578	94
578	138
578	141
578	161
578	194
578	196
585	11
725	70
727	66
729	69
730	67
730	68
732	63
732	151
732	174
733	62
733	64
733	65
733	71
733	72
733	74
734	25
734	73
735	59
735	60
735	61
735	76
736	23
736	75
736	147
736	178
736	187
737	11
737	22
737	57
737	58
737	123
737	172
738	21
738	26
738	52
738	56
738	77
738	78
738	126
738	170
738	177
739	7
739	24
739	27
739	54
739	55
739	79
739	173
739	175
740	19
740	20
740	29
740	53
740	81
740	88
740	128
740	149
740	155
740	171
740	176
740	188
741	8
741	18
741	28
741	51
741	80
741	99
741	122
741	153
741	154
741	169
741	179
742	9
742	15
742	30
742	49
742	50
742	98
742	118
742	121
742	125
742	135
742	145
742	168
742	182
742	189
743	4
743	10
743	12
743	13
743	14
743	17
743	32
743	33
743	34
743	82
743	101
743	120
743	124
743	129
743	146
743	150
743	156
743	180
743	181
743	185
743	186
743	190
743	191
744	6
744	16
744	31
744	36
744	46
744	96
744	100
744	107
744	115
744	119
744	127
744	130
744	132
744	143
744	148
744	152
744	158
744	167
744	183
744	184
745	3
745	5
745	37
745	38
745	42
745	47
745	48
745	83
745	84
745	85
745	87
745	89
745	97
745	103
745	111
745	116
745	131
745	136
745	144
745	157
745	159
745	163
745	164
745	166
745	193
746	35
746	40
746	43
746	45
746	86
746	93
746	102
746	104
746	105
746	106
746	108
746	114
746	117
746	133
746	137
746	139
746	140
746	142
746	160
746	165
746	192
746	198
747	1
747	44
747	90
747	91
747	92
747	95
747	110
747	112
747	113
747	134
747	138
747	141
747	162
747	195
747	200
748	2
748	39
748	41
748	94
748	109
748	161
748	194
748	197
748	199
749	196
846	151
855	147
885	70
887	66
889	69
891	67
891	68
892	174
893	11
893	63
893	72
893	178
894	62
894	64
894	65
894	71
894	73
894	74
894	187
896	61
896	76
896	123
897	59
897	60
897	75
898	126
898	172
898	177
899	7
899	23
899	57
899	58
899	77
899	78
899	88
899	170
899	173
899	175
900	22
900	25
900	56
900	79
900	128
900	171
900	176
901	8
901	54
901	81
901	182
901	188
902	21
902	26
902	55
902	80
902	99
902	122
902	125
902	169
902	179
902	181
902	189
903	9
903	10
903	24
903	27
903	52
903	53
903	98
903	121
903	124
903	135
903	168
903	180
903	184
903	185
903	190
903	191
904	4
904	6
904	12
904	19
904	20
904	30
904	51
904	82
904	101
904	118
904	119
904	120
904	129
904	186
905	5
905	13
905	15
905	18
905	29
905	49
905	84
905	96
905	100
905	107
905	115
905	127
905	130
905	167
905	183
906	3
906	14
906	28
906	34
906	50
906	83
906	85
906	87
906	89
906	97
906	103
906	111
906	132
906	153
906	166
906	193
907	16
907	17
907	33
907	36
907	86
907	102
907	104
907	105
907	106
907	116
907	117
907	131
907	136
907	145
907	149
907	150
907	155
907	165
907	192
908	1
908	31
908	32
908	37
908	38
908	46
908	47
908	90
908	92
908	93
908	108
908	114
908	133
908	137
908	146
908	154
908	163
908	164
908	198
909	2
909	35
909	40
909	42
909	43
909	48
909	91
909	94
909	95
909	110
909	113
909	134
909	139
909	194
909	195
909	200
910	44
910	45
910	109
910	112
910	138
910	140
910	143
910	144
910	148
910	152
910	156
910	157
910	162
910	196
910	197
910	199
911	39
911	41
911	141
911	142
911	151
911	158
911	159
911	160
911	161
912	147
915	11
916	187
1037	70
1039	66
1042	69
1043	67
1043	68
1044	174
1045	63
1045	178
1046	62
1046	64
1046	65
1046	71
1046	72
1047	73
1047	74
1047	123
1049	59
1049	60
1049	61
1049	76
1050	75
1050	88
1050	126
1051	172
1051	177
1052	57
1052	58
1052	77
1052	78
1052	170
1052	173
1052	175
1052	182
1053	23
1053	56
1053	79
1053	128
1053	171
1053	176
1054	22
1054	81
1054	122
1054	125
1054	179
1055	7
1055	25
1055	54
1055	55
1055	80
1055	121
1055	124
1055	169
1055	181
1056	98
1056	99
1056	120
1056	129
1056	168
1056	180
1057	21
1057	26
1057	52
1057	53
1057	82
1057	101
1057	118
1057	119
1057	127
1057	151
1058	11
1058	24
1058	51
1058	84
1058	85
1058	87
1058	100
1058	115
1058	130
1058	167
1058	183
1058	184
1058	188
1059	9
1059	19
1059	20
1059	27
1059	49
1059	83
1059	89
1059	97
1059	132
1059	166
1059	185
1059	186
1059	187
1060	8
1060	18
1060	30
1060	36
1060	50
1060	86
1060	96
1060	102
1060	103
1060	107
1060	111
1060	116
1060	131
1060	135
1060	147
1061	5
1061	10
1061	12
1061	17
1061	28
1061	29
1061	90
1061	104
1061	105
1061	106
1061	117
1061	137
1061	165
1061	189
1062	4
1062	6
1062	13
1062	15
1062	34
1062	37
1062	91
1062	92
1062	93
1062	133
1062	136
1062	145
1062	163
1062	164
1062	190
1062	191
1063	3
1063	14
1063	16
1063	32
1063	33
1063	38
1063	46
1063	47
1063	48
1063	94
1063	95
1063	108
1063	113
1063	114
1063	134
1063	155
1064	31
1064	35
1064	40
1064	43
1064	45
1064	109
1064	110
1064	112
1064	139
1064	146
1064	149
1064	150
1064	153
1064	154
1064	162
1064	193
1064	200
1065	1
1065	2
1065	42
1065	44
1065	140
1065	144
1065	148
1065	157
1065	160
1065	192
1065	198
1066	39
1066	138
1066	141
1066	142
1066	143
1066	158
1066	159
1066	161
1066	195
1066	197
1066	199
1067	41
1067	152
1067	156
1067	194
1068	196
1071	88
1177	123
1179	70
1182	66
1182	174
1183	178
1185	69
1186	67
1186	68
1187	182
1188	126
1189	63
1189	64
1189	65
1189	72
1190	62
1190	71
1190	74
1190	170
1191	73
1191	175
1191	177
1192	61
1192	122
1192	172
1192	173
1193	59
1193	60
1193	76
1193	125
1193	171
1193	176
1193	179
1193	181
1194	75
1194	121
1194	128
1195	124
1195	169
1196	58
1196	77
1196	78
1196	79
1196	129
1196	168
1196	180
1197	23
1197	56
1197	57
1197	98
1197	118
1197	120
1197	127
1197	151
1198	119
1198	130
1198	167
1198	183
1198	184
1199	22
1199	54
1199	55
1199	81
1199	99
1199	101
1199	166
1199	185
1199	187
1200	25
1200	52
1200	80
1200	100
1200	115
1200	123
1200	132
1200	147
1201	11
1201	53
1201	117
1201	131
1201	165
1201	186
1201	188
1202	7
1202	21
1202	82
1202	88
1202	97
1202	107
1202	116
1202	135
1203	9
1203	24
1203	26
1203	51
1203	96
1203	102
1203	103
1203	111
1203	133
1203	137
1203	163
1203	164
1203	189
1204	19
1204	20
1204	36
1204	49
1204	50
1204	104
1204	105
1204	134
1204	136
1204	191
1205	12
1205	18
1205	27
1205	83
1205	84
1205	106
1205	113
1205	114
1205	190
1206	5
1206	8
1206	17
1206	30
1206	38
1206	85
1206	86
1206	87
1206	89
1206	94
1206	95
1206	108
1206	149
1206	162
1207	10
1207	13
1207	15
1207	28
1207	29
1207	34
1207	37
1207	93
1207	109
1207	110
1207	112
1207	139
1207	145
1207	146
1207	153
1208	4
1208	6
1208	14
1208	33
1208	40
1208	46
1208	47
1208	48
1208	91
1208	92
1208	140
1208	150
1208	154
1208	155
1208	160
1208	161
1208	193
1209	3
1209	16
1209	32
1209	35
1209	42
1209	43
1209	45
1209	90
1209	138
1209	143
1209	144
1209	148
1209	159
1209	192
1209	195
1210	31
1210	44
1210	141
1210	142
1210	157
1210	158
1211	2
1211	39
1211	41
1211	152
1211	156
1211	198
1211	200
1212	1
1212	194
1212	197
1212	199
1213	196
1216	182
1220	178
1223	174
1259	151
1297	70
1302	66
1305	69
1306	68
1307	67
1310	64
1310	65
1311	63
1311	71
1311	72
1312	62
1313	74
1313	126
1314	73
1315	60
1315	61
1316	59
1317	75
1317	76
1317	123
1319	23
1319	58
1319	128
1320	56
1320	78
1321	57
1321	77
1321	122
1322	79
1322	98
1322	125
1323	22
1323	55
1323	121
1323	124
1323	129
1323	147
1324	54
1324	81
1324	118
1325	25
1325	80
1325	127
1325	130
1325	173
1326	53
1326	99
1326	120
1327	21
1327	52
1327	119
1327	132
1327	170
1328	24
1328	26
1328	51
1328	82
1328	101
1328	131
1328	169
1329	19
1329	20
1330	49
1330	50
1330	70
1330	97
1330	100
1330	116
1330	172
1330	174
1331	18
1331	27
1331	36
1331	83
1331	102
1331	115
1331	117
1331	133
1331	135
1331	168
1331	171
1332	9
1332	17
1332	96
1332	103
1332	134
1332	187
1333	11
1333	28
1333	29
1333	30
1333	136
1333	137
1333	176
1333	177
1334	47
1334	104
1334	150
1334	166
1334	167
1334	175
1334	188
1335	7
1335	15
1335	48
1335	95
1335	105
1335	106
1335	107
1335	114
1335	165
1335	180
1335	186
1336	32
1336	33
1336	34
1336	37
1336	46
1336	84
1336	93
1336	94
1336	111
1336	113
1336	163
1336	178
1336	179
1336	185
1337	5
1337	14
1337	16
1337	38
1337	45
1337	86
1337	112
1337	139
1337	145
1337	164
1337	181
1337	183
1337	184
1338	8
1338	12
1338	13
1338	31
1338	35
1338	40
1338	43
1338	44
1338	88
1338	108
1338	140
1338	149
1338	182
1338	189
1339	6
1339	10
1339	42
1339	85
1339	87
1339	109
1339	110
1339	138
1339	162
1339	190
1339	191
1340	89
1340	91
1340	92
1340	141
1340	144
1340	146
1340	148
1340	151
1340	154
1341	3
1341	4
1341	39
1341	41
1341	90
1341	142
1341	143
1341	153
1341	160
1341	161
1342	155
1342	193
1343	2
1343	152
1343	157
1343	158
1343	159
1343	195
1343	200
1344	1
1344	156
1344	192
1345	197
1345	198
1345	199
1346	147
1346	194
1347	196
1403	66
1412	69
1417	67
1418	126
1421	64
1421	70
1421	123
1422	62
1422	65
1422	68
1423	63
1424	71
1425	23
1425	72
1425	98
1426	60
1426	61
1426	74
1427	59
1427	73
1428	66
1430	58
1430	76
1430	122
1430	128
1431	22
1431	56
1431	75
1431	125
1432	25
1432	57
1433	79
1433	118
1433	121
1433	124
1433	129
1434	54
1434	78
1434	99
1435	26
1435	55
1435	77
1436	11
1436	21
1436	24
1436	81
1436	120
1437	20
1437	53
1437	80
1437	101
1437	130
1438	19
1438	52
1438	82
1438	119
1438	127
1439	97
1439	100
1439	132
1440	18
1440	51
1440	96
1440	102
1440	131
1441	27
1441	116
1442	28
1442	49
1442	50
1442	83
1442	103
1442	117
1442	126
1443	9
1443	17
1443	29
1443	36
1443	115
1443	133
1443	169
1444	7
1444	15
1444	104
1444	114
1444	134
1445	30
1445	95
1445	123
1445	135
1445	137
1446	14
1446	47
1446	93
1446	105
1446	106
1446	173
1447	16
1447	48
1447	94
1447	113
1447	136
1447	187
1448	8
1448	13
1448	32
1448	46
1448	98
1448	188
1449	5
1449	10
1449	12
1449	33
1449	34
1449	37
1449	107
1449	170
1450	31
1450	45
1450	84
1450	108
1450	112
1450	168
1450	174
1450	186
1451	6
1451	38
1451	43
1451	44
1451	111
1451	139
1451	165
1451	166
1451	172
1451	185
1452	35
1452	40
1452	86
1452	92
1452	109
1452	110
1452	140
1452	171
1453	4
1453	42
1453	89
1453	91
1453	167
1453	183
1453	189
1454	3
1454	87
1454	138
1454	184
1454	190
1455	39
1455	41
1455	85
1455	88
1455	90
1455	141
1455	145
1455	164
1455	177
1455	182
1455	191
1456	2
1456	163
1456	178
1457	142
1457	144
1457	162
1457	175
1457	176
1457	180
1457	181
1457	193
1458	1
1458	11
1458	179
1458	200
1459	160
1460	143
1460	147
1460	161
1460	192
1460	199
1461	146
1461	155
1461	195
1461	197
1461	198
1462	148
1462	149
1462	159
1463	150
1463	151
1463	157
1463	158
1463	194
1463	196
1464	154
1465	153
1466	152
1466	156
1474	23
1560	69
1565	70
1566	66
1567	67
1568	65
1569	68
1569	71
1570	62
1570	63
1570	64
1570	72
1571	25
1571	73
1571	74
1572	22
1572	61
1573	26
1573	59
1573	60
1574	75
1574	76
1575	21
1575	24
1575	56
1575	58
1575	118
1576	23
1576	52
1576	54
1576	57
1576	78
1576	99
1576	128
1577	19
1577	20
1577	27
1577	77
1577	79
1577	82
1578	7
1578	28
1578	53
1578	55
1578	81
1578	100
1578	123
1579	18
1579	29
1579	80
1579	120
1579	121
1579	122
1579	187
1580	30
1580	51
1580	98
1580	101
1580	125
1580	126
1581	9
1581	49
1581	50
1581	83
1581	96
1581	97
1581	102
1581	116
1581	124
1581	129
1581	169
1581	188
1582	11
1582	17
1582	36
1582	103
1582	119
1582	173
1583	15
1583	32
1583	33
1583	104
1583	115
1583	117
1583	132
1583	174
1583	186
1584	31
1584	34
1584	47
1584	93
1584	95
1584	106
1584	114
1584	130
1584	131
1584	137
1585	5
1585	8
1585	13
1585	14
1585	16
1585	37
1585	46
1585	48
1585	105
1585	127
1585	135
1586	6
1586	10
1586	12
1586	84
1586	94
1586	107
1586	113
1586	133
1586	170
1586	172
1586	185
1586	189
1586	190
1587	3
1587	4
1587	35
1587	38
1587	43
1587	45
1587	108
1587	112
1587	134
1587	136
1587	171
1587	178
1587	184
1587	191
1588	42
1588	44
1588	86
1588	89
1588	165
1588	168
1588	183
1589	40
1589	87
1589	92
1589	109
1589	110
1589	111
1589	139
1589	166
1589	182
1589	193
1590	2
1590	39
1590	85
1590	88
1590	91
1590	140
1590	145
1590	167
1590	177
1590	200
1591	1
1591	41
1591	90
1591	164
1591	175
1591	176
1591	180
1591	181
1592	138
1592	141
1592	147
1592	162
1592	179
1592	192
1592	195
1592	197
1592	198
1592	199
1593	144
1593	155
[truncated: 63,536 more rows]
