# Supplementary material for: Measuring Predictability of Autonomous Network Transitions into Bursting Dynamics
Source: PLoS One. 2015 Apr 9;10(4):e0122225. doi: 10.1371/journal.pone.0122225 (PMC4391948; doi:10.1371/journal.pone.0122225)
Supplement: S11 Dataset — Excitatory neurons in the excitatory-inhibitory network, where Pe = 0.15 and Pi = 0.2, neurons receive no noise, and their external current is taken from a uniform distribution of Iiext = 0.9–1, Ieext = 0.95–1.15. (XLS) [file pone.0122225.s011.xls]

## Sheet: Sheet1
193	18
194	81
195	16
196	15
196	21
196	77
196	172
196	175
197	13
197	17
197	20
197	27
197	114
197	135
197	176
197	177
197	186
198	2
198	10
198	22
198	23
198	37
198	49
198	64
198	79
198	157
198	168
198	169
198	171
198	173
198	174
198	178
198	180
198	185
199	9
199	11
199	12
199	14
199	19
199	24
199	25
199	26
199	41
199	61
199	78
199	137
199	170
199	179
199	184
200	28
200	39
200	43
200	45
200	47
200	51
200	52
200	75
200	82
200	91
200	111
200	134
200	139
200	141
200	155
200	160
200	166
200	167
200	181
200	182
200	188
201	6
201	7
201	30
201	36
201	38
201	40
201	46
201	48
201	55
201	76
201	80
201	88
201	89
201	96
201	107
201	116
201	133
201	136
201	138
201	143
201	156
201	161
201	183
201	187
201	189
201	200
202	1
202	4
202	5
202	8
202	29
202	31
202	35
202	42
202	44
202	50
202	53
202	60
202	63
202	65
202	67
202	68
202	72
202	85
202	90
202	93
202	95
202	100
202	102
202	105
202	108
202	110
202	112
202	115
202	123
202	140
202	146
202	154
202	159
202	163
202	164
202	165
202	197
203	3
203	33
203	54
203	56
203	62
203	66
203	73
203	74
203	83
203	92
203	101
203	104
203	109
203	113
203	118
203	142
203	144
203	153
203	158
203	162
204	32
204	34
204	57
204	58
204	59
204	69
204	71
204	84
204	86
204	87
204	97
204	99
204	103
204	106
204	119
204	120
204	125
204	131
204	145
204	148
204	150
204	151
204	190
204	193
204	196
204	199
205	70
205	94
205	98
205	117
205	122
205	127
205	147
205	149
205	152
205	191
205	194
206	121
206	124
206	128
206	129
206	192
206	198
207	132
207	195
208	126
212	130
384	81
387	77
389	79
389	180
390	49
390	78
391	82
391	176
392	75
392	80
392	169
392	172
392	175
392	177
392	178
392	179
393	36
393	43
393	45
393	47
393	51
393	52
393	76
393	89
393	168
393	173
394	41
394	135
394	171
394	174
394	181
394	182
394	184
395	39
395	46
395	48
395	55
395	64
395	72
395	73
395	83
395	88
395	91
395	93
395	102
395	105
395	155
395	167
395	170
395	183
395	185
396	18
396	37
396	38
396	40
396	42
396	44
396	50
396	61
396	74
396	90
396	104
396	123
396	166
396	186
397	35
397	54
397	56
397	62
397	84
397	87
397	100
397	101
397	107
397	137
397	146
397	165
397	200
398	2
398	16
398	60
398	65
398	71
398	85
398	92
398	96
398	103
398	106
398	116
398	134
398	150
398	157
398	159
398	163
399	7
399	10
399	12
399	22
399	23
399	27
399	34
399	58
399	59
399	63
399	66
399	67
399	68
399	69
399	86
399	94
399	95
399	97
399	98
399	99
399	109
399	111
399	114
399	118
399	119
399	120
399	125
399	154
399	156
399	164
399	187
399	188
400	13
400	15
400	17
400	20
400	21
400	26
400	53
400	57
400	70
400	113
400	115
400	121
400	122
400	124
400	139
400	143
400	148
400	151
400	152
400	153
400	158
400	160
400	162
400	189
400	197
401	5
401	9
401	11
401	14
401	24
401	33
401	108
401	110
401	112
401	117
401	127
401	128
401	136
401	138
401	141
401	145
401	149
401	161
401	196
402	1
402	3
402	4
402	19
402	25
402	30
402	140
402	144
402	147
402	199
403	6
403	8
403	28
403	126
403	142
404	32
404	198
405	29
405	31
405	193
405	194
406	190
407	132
407	191
407	192
407	195
410	131
412	129
414	133
418	130
551	81
557	180
558	77
559	49
559	79
559	82
559	135
560	78
561	178
562	176
562	177
563	75
563	80
563	175
563	179
564	36
564	47
564	52
564	61
564	181
564	184
565	45
565	51
565	76
565	102
565	137
565	169
565	172
565	173
565	174
565	182
565	183
565	185
566	43
566	48
566	83
566	105
566	134
566	168
567	40
567	46
567	88
567	170
567	171
567	186
568	39
568	41
568	44
568	50
568	55
568	60
568	64
568	74
568	93
568	123
568	136
568	200
569	35
569	37
569	38
569	42
569	54
569	62
569	65
569	72
569	91
569	100
569	101
569	104
569	138
569	166
569	167
570	63
570	67
570	89
570	96
570	103
570	107
570	139
570	141
570	146
570	187
570	188
571	34
571	56
571	57
571	58
571	59
571	84
571	90
571	99
571	106
571	116
571	165
571	189
572	22
572	66
572	71
572	87
572	92
572	94
572	97
572	98
572	118
572	125
572	140
573	2
573	7
573	23
573	68
573	70
573	73
573	85
573	95
573	109
573	119
573	120
573	122
573	143
573	150
573	163
573	164
573	197
574	5
574	27
574	33
574	69
574	86
574	111
574	113
574	114
574	115
574	117
574	124
574	127
574	142
574	144
574	148
574	155
574	162
575	26
575	53
575	112
575	121
575	145
575	151
575	196
576	10
576	11
576	24
576	108
576	110
576	126
576	128
576	147
576	149
576	154
576	160
577	3
577	9
577	21
577	25
577	152
577	157
577	159
577	161
577	199
578	1
578	20
578	30
578	153
578	158
579	4
579	6
579	13
579	18
579	156
580	8
580	12
580	15
580	19
580	32
580	198
581	17
582	16
582	28
582	29
582	31
583	14
584	194
585	132
585	193
588	190
588	195
589	131
589	192
591	191
592	129
594	133
598	130
600	135
706	81
711	82
712	79
713	77
713	180
714	78
715	49
715	80
717	75
717	178
718	83
719	36
719	76
719	102
719	176
719	179
720	47
720	52
720	105
720	177
720	200
721	51
721	175
721	181
721	182
721	183
721	184
722	45
722	137
722	169
722	173
722	174
723	46
723	48
723	93
723	104
723	172
723	185
724	43
724	100
724	101
724	168
724	171
724	186
725	35
725	44
725	54
725	55
725	72
725	88
725	96
725	103
725	107
725	123
725	134
725	170
725	189
726	39
726	40
726	50
726	74
726	89
726	91
726	99
726	106
726	135
726	166
726	188
727	2
727	7
727	37
727	38
727	41
727	56
727	84
727	97
727	98
727	167
727	187
727	196
728	34
728	42
728	87
728	90
728	94
728	95
728	136
728	165
728	197
729	85
729	92
729	109
729	127
729	138
729	139
729	146
729	199
730	22
730	27
730	118
730	122
730	125
731	3
731	5
731	86
731	111
731	119
731	120
731	128
731	141
732	1
732	10
732	23
732	33
732	58
732	124
732	155
732	162
732	163
732	164
733	9
733	11
733	26
733	110
733	113
733	116
733	121
733	126
733	143
733	148
733	198
734	24
734	53
734	57
734	59
734	71
734	108
734	114
734	115
734	117
734	140
734	144
734	145
734	150
735	4
735	6
735	61
735	112
735	132
735	142
735	147
735	157
735	160
736	8
736	20
736	21
736	25
736	60
736	62
736	64
736	149
736	154
736	161
736	194
737	13
737	29
737	30
737	151
737	153
737	158
737	159
737	195
738	12
738	18
738	152
739	15
739	19
739	32
739	67
739	68
739	70
739	156
740	17
740	31
740	65
741	16
741	28
741	63
742	14
742	66
742	73
742	192
742	193
743	69
743	131
743	190
744	191
748	129
752	133
757	130
862	81
865	82
867	79
868	77
868	180
869	78
870	80
871	49
871	75
872	102
872	178
872	200
873	76
873	83
874	36
874	105
874	176
874	179
875	72
875	177
875	184
876	52
876	104
876	137
876	175
876	182
876	183
877	51
877	74
877	93
877	169
877	173
877	174
877	181
878	35
878	47
878	100
878	101
878	135
878	172
878	185
878	186
878	196
879	2
879	48
879	84
879	103
879	168
879	171
879	189
880	7
880	38
880	45
880	88
880	96
880	99
880	106
880	107
880	128
880	170
880	187
880	197
881	34
881	37
881	39
881	46
881	54
881	55
881	89
881	91
881	98
881	123
881	134
881	166
881	188
881	199
882	40
882	50
882	85
882	97
882	136
882	167
883	3
883	22
883	41
883	42
883	43
883	44
883	56
883	71
883	87
883	90
883	94
883	95
883	109
883	125
883	138
883	139
883	165
884	1
884	5
884	27
884	73
884	92
884	127
884	146
884	198
885	10
885	33
885	122
885	141
886	11
886	23
886	86
886	111
886	118
886	124
886	126
886	132
886	164
886	194
887	6
887	9
887	26
887	120
887	155
887	162
887	163
887	195
888	4
888	24
888	69
888	110
888	113
888	119
888	140
888	143
888	148
888	193
889	8
889	30
889	53
889	58
889	108
889	114
889	145
889	192
890	12
890	20
890	21
890	25
890	57
890	59
890	112
890	116
890	117
890	121
890	142
890	144
890	147
890	157
890	160
890	190
890	191
891	13
891	18
891	115
891	161
892	15
892	17
892	29
892	32
892	60
892	68
892	149
892	159
893	19
893	31
893	61
893	62
893	150
893	158
894	16
894	28
894	151
894	153
894	154
895	14
895	64
895	67
895	131
895	156
896	65
896	152
898	63
898	66
899	70
900	129
903	133
909	130
1016	135
1019	81
1021	137
1022	82
1023	134
1024	79
1024	136
1025	138
1025	180
1025	185
1026	77
1026	78
1027	80
1027	139
1028	49
1028	102
1028	141
1029	75
1029	96
1029	177
1029	178
1029	200
1030	83
1030	140
1030	168
1030	176
1030	182
1030	184
1031	69
1031	76
1031	105
1031	179
1031	181
1031	186
1032	36
1032	93
1032	104
1032	142
1032	173
1032	174
1032	175
1032	183
1033	52
1033	72
1033	100
1033	143
1033	169
1033	172
1033	189
1034	51
1034	74
1034	99
1034	101
1034	171
1034	188
1035	47
1035	71
1035	73
1035	90
1035	97
1035	98
1035	103
1035	144
1035	146
1035	170
1035	187
1036	35
1036	40
1036	48
1036	89
1036	92
1036	94
1036	95
1036	106
1036	107
1036	166
1036	167
1037	7
1037	45
1037	88
1037	91
1037	123
1037	165
1038	2
1038	5
1038	38
1038	39
1038	46
1038	54
1038	55
1038	196
1039	22
1039	34
1039	37
1039	42
1039	43
1039	44
1039	65
1039	84
1039	87
1039	109
1039	127
1040	27
1040	41
1040	61
1040	67
1040	68
1040	125
1040	128
1040	145
1040	150
1040	164
1040	197
1041	23
1041	64
1041	85
1041	118
1041	126
1041	148
1041	155
1041	163
1042	3
1042	33
1042	50
1042	56
1042	111
1042	122
1042	124
1042	147
1042	162
1042	192
1042	199
1043	1
1043	26
1043	62
1043	66
1043	70
1043	86
1043	113
1043	120
1043	149
1043	190
1044	9
1044	10
1044	11
1044	24
1044	30
1044	53
1044	110
1044	191
1044	193
1045	4
1045	21
1045	25
1045	58
1045	59
1045	63
1045	108
1045	114
1045	119
1045	154
1045	160
1045	194
1045	198
1046	6
1046	8
1046	18
1046	20
1046	57
1046	60
1046	112
1046	116
1046	117
1046	151
1046	152
1046	153
1046	157
1046	195
1047	115
1047	121
1048	12
1048	13
1048	32
1048	132
1048	156
1048	158
1048	161
1049	15
1049	29
1049	31
1049	159
1050	17
1050	19
1051	16
1051	28
1052	14
1055	131
1057	135
1058	129
1062	133
1063	137
1067	130
1071	134
1076	136
1172	81
1177	82
1178	79
1180	49
1180	77
1180	78
1180	200
1181	80
1181	180
1184	75
1184	83
1184	102
1185	36
1185	76
1185	178
1185	184
1186	47
1186	52
1186	93
1186	105
1186	177
1187	2
1187	51
1187	104
1187	176
1187	179
1187	182
1188	45
1188	48
1188	89
1188	175
1188	181
1188	183
1188	185
1189	7
1189	46
1189	96
1189	169
1189	173
1189	186
1190	35
1190	43
1190	100
1190	101
1190	168
1190	172
1190	174
1191	39
1191	44
1191	54
1191	72
1191	88
1191	90
1191	91
1191	103
1191	135
1191	171
1192	3
1192	37
1192	40
1192	50
1192	55
1192	74
1192	85
1192	92
1192	94
1192	97
1192	98
1192	99
1192	106
1192	107
1192	123
1192	166
1192	170
1192	199
1193	5
1193	38
1193	41
1193	42
1193	84
1193	87
1193	95
1193	155
1193	167
1193	187
1193	188
1193	197
1194	1
1194	34
1194	56
1194	109
1194	127
1194	137
1194	165
1194	189
1194	196
1195	6
1195	27
1195	86
1195	128
1195	146
1196	4
1196	22
1196	125
1197	9
1197	10
1197	23
1197	122
1197	163
1197	164
1198	8
1198	11
1198	26
1198	58
1198	111
1198	118
1198	120
1198	124
1198	126
1198	138
1198	157
1198	162
1198	198
1199	24
1199	33
1199	59
1199	134
1199	139
1199	148
1199	154
1200	20
1200	53
1200	57
1200	61
1200	71
1200	110
1200	113
1200	145
1200	150
1200	159
1200	160
1200	194
1201	12
1201	21
1201	30
1201	60
1201	64
1201	108
1201	116
1201	143
1201	153
1201	158
1201	193
1201	195
1202	13
1202	18
1202	25
1202	112
1202	114
1202	117
1202	119
1202	141
1202	144
1202	147
1202	149
1202	151
1202	152
1202	156
1202	161
1202	190
1202	191
1202	192
1203	15
1203	62
1203	115
1203	132
1203	140
1203	142
1204	68
1204	136
1205	16
1205	17
1205	19
1205	32
1205	65
1205	67
1205	70
1205	121
1206	14
1206	31
1206	63
1206	69
1207	28
1207	66
1207	73
1208	29
1212	131
1217	129
1219	133
1225	130
1298	135
1324	81
1327	82
1329	79
1330	200
1331	77
1332	49
1332	78
1332	80
1332	180
1334	75
1334	102
1335	83
1335	184
1336	2
1336	36
1336	76
1336	105
1336	178
1337	47
1337	93
1337	185
1338	51
1338	52
1338	72
1338	137
1338	176
1338	177
1338	182
1339	7
1339	89
1339	104
1339	179
1339	181
1339	183
1339	186
1340	3
1340	35
1340	45
1340	48
1340	74
1340	169
1340	173
1340	175
1340	199
1341	46
1341	90
1341	96
1341	101
1341	128
1341	168
1341	172
1341	174
1342	1
1342	37
1342	38
1342	40
1342	43
1342	88
1342	91
1342	100
1342	103
1342	134
1342	196
1343	5
1343	34
1343	39
1343	44
1343	50
1343	54
1343	55
1343	85
1343	98
1343	99
1343	107
1343	123
1343	155
1343	170
1343	171
1343	188
1343	197
1344	6
1344	41
1344	42
1344	84
1344	87
1344	92
1344	94
1344	97
1344	106
1344	166
1344	187
1345	4
1345	56
1345	95
1345	125
1345	127
1345	167
1345	189
1346	27
1346	86
1346	165
1346	198
1347	9
1347	22
1347	71
1347	122
1347	124
1347	126
1347	146
1348	8
1348	10
1348	11
1348	23
1348	33
1348	135
1348	157
1348	164
1348	194
1349	26
1349	118
1349	120
1349	132
1349	136
1349	138
1349	154
1349	163
1349	195
1350	24
1350	58
1350	59
1350	148
1350	192
1350	193
1351	20
1351	30
1351	53
1351	160
1351	162
1351	190
1351	191
1352	12
1352	21
1352	57
1352	119
1352	145
1352	150
1352	153
1352	158
1352	159
1352	161
1353	13
1353	25
1353	60
1353	61
1353	139
1353	147
1353	151
1353	152
1353	156
1354	15
1354	18
1354	70
1354	114
1354	116
1354	117
1354	149
1355	17
1355	31
1355	32
1355	62
1355	68
1355	131
1355	144
1356	16
1356	19
1356	64
1356	69
1356	140
1356	143
1357	14
1357	28
1357	67
1357	73
1357	111
1357	141
1357	142
1358	29
1358	115
1358	121
1359	63
1359	65
1359	66
1359	113
1360	108
1360	110
1360	112
1362	109
1363	129
1367	133
1376	130
1437	137
1477	81
1480	82
1482	79
1484	77
1484	200
1485	78
1485	80
1485	102
1485	180
1486	49
1488	75
1488	83
1488	105
1488	178
1489	2
1489	76
1489	104
1489	184
1491	36
1491	72
1491	93
1491	176
1491	177
1491	179
1492	7
1492	51
1492	101
1492	103
1492	106
1492	174
1492	175
1492	182
1492	183
1492	185
1493	3
1493	47
1493	52
1493	74
1493	89
1493	96
1493	100
1493	107
1493	128
1493	173
1493	181
1493	186
1493	199
1494	35
1494	99
1494	135
1494	169
1494	172
1494	196
1495	5
1495	45
1495	48
1495	88
1495	90
1495	98
1495	155
1495	168
1495	197
1496	1
1496	6
1496	37
1496	84
1496	85
1496	91
1496	97
1496	125
1496	134
1496	170
1496	171
1497	4
1497	34
1497	38
1497	39
1497	46
1497	55
1497	71
1497	87
1497	92
1497	94
1497	95
1497	123
1497	127
1497	166
1497	188
1498	9
1498	40
1498	44
1498	50
1498	54
1498	73
1498	126
1498	165
1498	187
1499	10
1499	22
1499	27
1499	41
1499	42
1499	43
1499	56
1499	124
1499	167
1499	198
1500	8
1500	11
1500	122
1500	146
1500	154
1500	189
1500	194
1501	23
1501	33
1501	86
1501	157
1501	195
1502	24
1502	26
1502	69
1502	120
1502	164
1502	193
1503	12
1503	20
1503	30
1503	118
1503	163
1503	192
1504	13
1504	59
1504	148
1504	153
1504	191
1505	21
1505	53
1505	58
1505	145
1505	150
1505	160
1505	190
1506	18
1506	25
1506	57
1506	68
1506	119
1506	147
1506	151
1506	152
1506	156
1506	158
1506	161
1507	15
1507	16
1507	32
1507	60
1507	117
1507	137
1507	149
1507	162
1508	14
1508	17
1508	19
1508	31
1508	61
1508	114
1508	116
1508	144
1508	159
1509	28
1509	62
1509	67
1510	64
1511	29
1511	65
1511	121
1511	143
1512	66
1512	70
1512	115
1513	63
1513	111
1514	108
1514	113
1514	136
1514	141
1515	110
1515	112
1515	138
1516	139
1516	140
1517	109
1517	142
1592	135
1595	131
1599	129
1599	132
1599	133
1602	130
1602	134
1604	128
1605	127
1607	125
1608	126
1610	124
1612	123
1613	72
1613	79
1615	122
1616	82
1619	120
1620	75
1620	80
1621	76
1621	200
1622	74
1622	77
1623	71
1623	78
1624	73
1624	81
1624	102
1624	118
1626	69
1626	119
1627	105
1627	169
1628	98
1628	116
1629	2
1629	36
1629	101
1629	137
1630	7
1630	70
1630	99
1630	104
1630	117
1630	168
1630	184
1631	107
1631	180
1632	100
1632	103
1632	106
1632	114
1632	115
1632	185
1633	3
1633	9
1633	37
1633	96
1633	172
1633	187
1634	5
1634	38
1634	62
1634	67
1634	95
1634	97
1634	171
1634	177
1635	6
1635	34
1635	35
1635	40
1635	136
1635	165
1635	167
1635	170
1635	173
1635	182
1635	183
1635	186
1636	1
1636	4
1636	22
1636	39
1636	68
1636	94
1636	109
1636	166
1636	174
1636	175
1636	176
1636	178
1636	181
1636	188
1636	199
1637	8
1637	10
1637	11
1637	41
1637	42
1637	66
1637	111
1637	113
1637	179
1638	43
1638	64
1638	112
1638	164
1638	197
1639	27
1639	44
1639	61
1639	65
1639	110
1640	25
1640	45
1640	63
1640	108
1640	196
1641	13
1641	23
1641	88
1641	92
1641	93
1641	163
1641	189
1642	12
1642	26
1642	54
1643	20
1643	24
1643	30
1643	33
1643	91
1643	198
1644	21
1644	47
1644	49
1644	52
1644	56
1644	60
1644	90
1644	138
1644	146
1644	195
1645	18
1645	46
1645	89
1645	135
1645	162
1645	194
1646	59
1646	86
1646	145
1646	161
1646	193
1647	15
1647	19
1647	48
1647	192
1648	16
1648	31
1648	32
1648	51
1648	55
1648	58
1648	148
1648	190
1648	191
1649	14
1649	17
1649	53
1650	28
1650	57
1651	29
1651	149
1651	155
1652	144
1652	147
1653	139
1654	141
1654	142
1654	157
1655	50
1655	140
1655	143
1655	151
1655	160
1656	153
1656	158
1657	134
1657	159
1658	150
1659	154
1660	152
1660	156
1767	200
[truncated: 39,774 more rows]
